# Supplementary material for: Genome-Wide Analysis of DREB Genes Identifies a Novel Salt Tolerance Gene in Wild Soybean (Glycine soja)
Source: Front Plant Sci. 2022 Mar 4;13:821647. doi: 10.3389/fpls.2022.821647 (PMC8931524; doi:10.3389/fpls.2022.821647)
Supplement: Supplementary file 1 [file Table_1.XLSX]

## Sheet: Sheet1
Supplementary Tabel 1. Information of DREB genes identified in this study.
Plant	Gene Name	Gene ID	Chromosomal Location	CDS(bp)	Protein Length(aa)	Group
Soybean		Glyma.01G074200	Chr01: 14771874-14772968	615	204	A-2
	GmDREB3a	Glyma.01G147600	Chr01: 48431780-48432989	555	184	A-2
		Glyma.01G188600	Chr01: 52377395-52379118	684	227	A-3
		Glyma.01G216000	Chr01: 54666766-54676069	648	215	A-1
		Glyma.01G216200	Chr01: 54681066-54681617	510	169	A-2
		Glyma.01G225000	Chr01: 55371771-55372715	948	315	A-5
		Glyma.01G231000	Chr01: 55816048-55816659	795	264	A-2
		Glyma.01G231200	Chr01: 55832402-55832956	558	185	A-2
		Glyma.02G181600	Chr02: 31060945-31061874	1182	393	A-5
		Glyma.02G261700	Chr02: 44767828-44770286	933	310	A-6
		Glyma.02G264700	Chr02: 44979872-44982156	1020	339	A-4
		Glyma.03G116700	Chr03: 32559852-32561486	867	288	A-2
		Glyma.03G138900	Chr03: 35520930-35521784	570	189	A-5
		Glyma.03G191800	Chr03: 40256022-40256744	558	185	A-2
		Glyma.03G258200	Chr03: 45263302-45263856	858	285	A-2
		Glyma.04G028100	Chr04: 2300213-2300950	741	246	A-6
		Glyma.04G041200	Chr04: 3281161-3283141	570	189	A-3
		Glyma.04G084000	Chr04: 7084285-7086468	972	323	A-2
		Glyma.04G103900	Chr04: 9725664-9727603	948	315	A-5
		Glyma.04G251400	Chr04: 51825158-51826943	513	170	A-3
		Glyma.05G049800	Chr05: 4458004-4458552	942	313	A-2
		Glyma.05G049900	Chr05: 4464925-4465689	456	151	A-1
		Glyma.05G062100	Chr05: 5842356-5843651	768	255	A-2
		Glyma.05G092800	Chr05: 23008303-23009233	675	224	A-3
		Glyma.05G179900	Chr05: 36806731-36808593	552	183	A-5
		Glyma.05G228100	Chr05: 40619186-40622102	696	231	A-2
		Glyma.06G028300	Chr06: 2204386-2205713	912	303	A-6
	GmDREB2	Glyma.06G042100	Chr06: 3179136-3180497	753	250	A-3
		Glyma.06G058400	Chr06: 4400355-4401212	588	195	A-3
		Glyma.06G085700	Chr06: 6572103-6573348	648	215	A-2
		Glyma.06G105000	Chr06: 8387485-8390940	483	160	A-5
		Glyma.06G111300	Chr06: 9006328-9008210	861	286	A-3
		Glyma.06G295300	Chr06: 48426806-48429516	1215	404	A-5
		Glyma.06G301300	Chr06: 49030142-49032321	699	232	A-6
		Glyma.07G017300	Chr07: 1397047-1398526	579	192	A-2
		Glyma.07G055000	Chr07: 4842360-4843328	627	208	A-2
		Glyma.07G110000	Chr07: 11172322-11173674	804	267	A-2
		Glyma.07G156200	Chr07: 19200452-19202796	1062	353	A-6
		Glyma.08G035000	Chr08: 2780328-2781834	759	252	A-2
	GmDREBb	Glyma.08G137600	Chr08: 10551821-10553620	732	243	A-5
		Glyma.08G202300	Chr08: 16425143-16426654	942	313	A-2
		Glyma.09G072000	Chr09: 7435436-7436678	609	202	A-3
		Glyma.09G147200	Chr09: 36525358-36530767	648	215	A-1
		Glyma.09G194800	Chr09: 41909106-41910734	987	328	A-2
		Glyma.09G233800	Chr09: 45638714-45640436	693	230	A-3
		Glyma.10G066900	Chr10: 6536855-6537866	561	186	A-2
		Glyma.10G067000	Chr10: 6572361-6572918	621	206	A-1
		Glyma.10G099800	Chr10: 18091684-18092643	621	206	A-5
		Glyma.10G239300	Chr10: 46792292-46793755	618	205	A-2
		Glyma.10G239400	Chr10: 46808226-46810838	963	320	A-1
		Glyma.11G014200	Chr11: 991223-992757	555	184	A-2
		Glyma.11G014800	Chr11: 1026478-1027704	981	326	A-3
		Glyma.11G018100	Chr11: 1260713-1262163	714	237	A-5
		Glyma.11G035100	Chr11: 2543877-2544470	960	319	A-2
		Glyma.11G053600	Chr11: 4027615-4028148	597	198	A-3
		Glyma.11G188200	Chr11: 26003369-26004079	543	180	A-1
		Glyma.11G239200	Chr11: 33350488-33352303	537	178	A-5
		Glyma.12G086200	Chr12: 6978359-6979048	1272	423	A-1
	GmDREBa	Glyma.12G103100	Chr12: 9186005-9187910	597	198	A-6
		Glyma.12G110400	Chr12: 10524535-10530697	1227	408	A-5
		Glyma.12G182200	Chr12: 34313369-34314178	639	212	A-1
		Glyma.12G182400	Chr12: 34333849-34334607	693	230	A-1
		Glyma.12G197700	Chr12: 35885612-35887534	762	253	A-6
		Glyma.12G203100	Chr12: 36353913-36356238	669	222	A-5
		Glyma.13G088100	Chr13: 20155571-20157489	591	196	A-5
		Glyma.13G112400	Chr13: 22577266-22578229	600	199	A-3
		Glyma.13G151900	Chr13: 26625373-26626909	1263	420	A-2
		Glyma.13G152000	Chr13: 26641277-26641864	603	200	A-1
		Glyma.13G298600	Chr13: 39703251-39704510	639	212	A-5
	GmDREBc	Glyma.13G304300	Chr13: 40128391-40130390	939	312	A-6
		Glyma.13G318500	Chr13: 41292696-41293427	615	204	A-1
		Glyma.13G355700	Chr13: 44424423-44425058	735	244	A-2
		Glyma.14G056200	Chr14: 4459108-4461505	942	313	A-6
		Glyma.14G057900	Chr14: 4621398-4628855	1185	394	A-4
		Glyma.14G070000	Chr14: 5884058-5885510	741	246	A-6
	GmDREB1	Glyma.14G084700	Chr14: 7453271-7454862	975	324	A-3
		Glyma.14G106200	Chr14: 11110158-11110907	855	284	A-3
		Glyma.14G146100	Chr14: 31010391-31011125	783	260	A-2
		Glyma.14G147500	Chr14: 31445895-31447409	528	175	A-3
		Glyma.14G161900	Chr14: 38681379-38682193	738	245	A-5
		Glyma.14G171500	Chr14: 42458448-42460242	753	250	A-5
	GmDREB3b	Glyma.15G018400	Chr15: 1412382-1413465	570	189	A-2
		Glyma.15G025100	Chr15: 2030650-2031216	651	216	A-2
		Glyma.15G180000	Chr15: 17375377-17376578	645	214	A-3
		Glyma.16G023800	Chr16: 2300457-2301758	699	232	A-2
		Glyma.16G199000	Chr16: 36041529-36042937	588	195	A-1
	GmDREB3	Glyma.17G047300	Chr17: 3577749-3578941	702	233	A-3
		Glyma.17G131800	Chr17: 10579458-10579988	771	256	A-2
		Glyma.17G131900	Chr17: 10589957-10591031	528	175	A-1
		Glyma.17G143900	Chr17: 11743519-11744967	867	288	A-2
		Glyma.17G169800	Chr17: 15844408-15845650	447	148	A-3
		Glyma.17G194100	Chr17: 28985214-28985927	534	177	A-2
		Glyma.17G240100	Chr17: 39564103-39565209	600	199	A-3
		Glyma.17G254600	Chr17: 40846103-40847859	717	238	A-6
		Glyma.18G018200	Chr18: 1329855-1331629	1587	528	A-5
		Glyma.18G206600	Chr18: 49030689-49032992	933	310	A-6
		Glyma.19G035100	Chr19: 4623835-4624683	570	189	A-5
		Glyma.19G035500	Chr19: 4671089-4671930	825	274	A-5
		Glyma.19G142000	Chr19: 40324036-40324884	561	186	A-5
		Glyma.19G192400	Chr19: 44974572-44975820	726	241	A-2
		Glyma.19G256800	Chr19: 50083600-50084654	852	283	A-2
		Glyma.20G155100	Chr20: 39389515-39390591	627	208	A-1
		Glyma.20G155200	Chr20: 39404260-39405871	624	207	A-2
Arabidopsis	AC023628	AT1G01250	Chr1: 104491-105330	582	193	A-2
	DREB1F	AT1G12610	Chr1: 4289944-4291017	633	210	A-1
	AC025417-2	AT1G12630	Chr1: 4298889-4299475	582	193	A-2
	AC069143	AT1G19210	Chr1: 6626822-6627530	561	186	A-3
	AC013482	AT1G21910	Chr1: 7696536-7697699	696	231	A-3
	AC003979	AT1G22810	Chr1: 8074231-8075037	438	145	A-3
	AC010164	AT1G33760	Chr1: 12237878-12238598	558	185	A-2
	AC021666	AT1G36060	Chr1: 13454496-13456331	948	315	A-5
	AC020576	AT1G44830	Chr1: 16933792-16934511	639	212	A-3
	RAP2.1	AT1G46768	Chr1: 17265701-17266536	465	154	A-3
	DREB1E	AT1G63030	Chr1: 23367407-23368410	549	182	A-1
	AC010795(F16M19.16)	AT1G63040	Chr1: 23371327-23372073	747	248	A-2
	AC066689	AT1G64380	Chr1: 23890646-23892173	1011	336	A-5
	AC016163(F26A9.17)	AT1G71450	Chr1: 26927038-26928056	555	184	A-2
	AC016163(F26A9.11)	AT1G71520	Chr1: 26938525-26939106	435	144	A-3
	AC008263	AT1G74930	Chr1: 28144132-28145049	591	196	A-3
	DREB2D	AT1G75490	Chr1: 28335502-28336706	624	207	A-6
	AC004260	AT1G77200	Chr1: 29004357-29005091	738	245	A-2
	AC010704	AT1G77640	Chr1: 29178737-29179675	738	245	A-3
	RAP2.4	AT1G78080	Chr1: 29364249-29366073	1008	335	A-5
	AC006234	AT2G20880	Chr2: 8985973-8987263	1014	337	A-5
	AC002391	AT2G23340	Chr2: 9937998-9938875	531	176	A-3
	AC007168	AT2G22200	Chr2: 9443128-9444423	789	262	A-5
	AC005395	AT2G25820	Chr2: 11014890-11015800	681	226	A-2
	AC006068	AT2G35700	Chr2: 15005205-15005789	588	195	A-2
	AC006919	AT2G36450	Chr2: 15294303-15294857	558	185	A-2
	DREB2E	AT2G38340	Chr2: 16067396-16068291	738	245	A-6
	ABI4	AT2G40220	Chr2: 16796599-16797585	990	329	A-4
	DREB2C	AT2G40340	Chr2: 16848438-16850487	1029	342	A-6
	DREB2H	AT2G40350	Chr2: 16851595-16852068	477	158	A-6
	AC007659	AT2G44940	Chr2: 18537257-18538418	891	296	A-2
	DREB2B	AT3G11020	Chr3: 3455355-3457214	996	331	A-6
	AB023046	AT3G16280	Chr3: 5518331-5519246	714	237	A-2
	AL132976	AT3G50260	Chr3: 18634576-18635398	465	154	A-3
	DREB2F	AT3G57600	Chr3: 21332783-21333863	837	278	A-6
	AL138646	AT3G60490	Chr3: 22349527-22350371	774	257	A-2
	RAP2.9	AT4G06746	Chr4: 4073962-4074545	456	151	A-3
	AL035528	AT4G13620	Chr4: 7932138-7933542	1170	389	A-3
	Z97341	AT4G16750	Chr4: 9420917-9421759	543	180	A-2
	DREB1C/CBF2	AT4G25470	Chr4: 13015277-13016220	654	217	A-1
	DREB1A/CBF3	AT4G25480	Chr4: 13018214-13019121	654	217	A-1
	DREB1B/CBF1	AT4G25490	Chr4: 13021780-13022725	645	214	A-1
	AL161572	AT4G28140	Chr4: 13974691-13975908	882	293	A-5
	AL161578	AT4G31060	Chr4: 15116148-15117756	567	188	A-3
	AL161582	AT4G32800	Chr4: 15819524-15820871	669	222	A-2
	RAP2.10	AT4G36900	Chr4: 17388814-17389837	594	197	A-3
	AL161595	AT4G39780	Chr4: 18457957-18459180	822	273	A-5
	DREB2A	AT5G05410	Chr5: 1602205-1603911	1011	336	A-6
	AL163815	AT5G11590	Chr5: 3727534-3728726	714	237	A-2
	DREB2G	AT5G18450	Chr5: 6116097-6117020	927	308	A-6
	AV536915	AT5G21960	Chr5: 7258363-7259308	654	217	A-3
	TINY	AT5G25810	Chr5: 8986771-8987787	660	219	A-2
	DREB1D/CBF4	AT5G51990	Chr5: 21117113-21117787	678	225	A-1
	AB015478-2	AT5G52020	Chr5: 21123958-21124948	702	233	A-2
	AB013395	AT5G65130	Chr5: 26017403-26018236	837	278	A-5
	AB020742	AT5G67190	Chr5: 26809135-26809689	558	185	A-3
