# Supplementary material for: Genome-Wide Analysis of DREB Genes Identifies a Novel Salt Tolerance Gene in Wild Soybean (Glycine soja)
Source: Front Plant Sci. 2022 Mar 4;13:821647. doi: 10.3389/fpls.2022.821647 (PMC8931524; doi:10.3389/fpls.2022.821647)
Supplement: Supplementary file 2 [file Table_2.XLSX]

## Sheet: Sheet1
Supplementary Tabel 2. Transcriptome data of soybean genes under salt stress.
Gene ID	W82-H2O			W82-NaCl			FDR	log2FC	regulated	COG_class	COG_class_annotation	GO_annotation	KEGG_annotation	KEGG_pathway_annotation	KOG_class	KOG_class_annotation	Pfam_annotation	Swiss_Prot_annotation	eggNOG_class	eggNOG_class_annotation	NR_annotation	GO_second_level_annotation
	1_FPKM	2_FPKM	3_FPKM	1_FPKM	2_FPKM	3_FPKM
Glyma.01G000200	4.93338	3.47872	5.14433	7.95195	8.30262	10.6732	0.00201007	0.848443	up	--	--	--	--	--	--	--	--	--	--	--	hypothetical protein GLYMA_01G000200 [Glycine max]	--
Glyma.01G000700	9.20557	7.58886	8.96554	5.70838	4.81017	5.774	9.03346e-06	-0.778646	down	--	--	--	--	--	--	--	--	--	--	--	uncharacterized protein LOC100779643 isoform X2 [Glycine max]	--
Glyma.01G001100	9.29753	8.31554	7.90032	25.1808	22.8785	26.3063	3.35455e-52	1.41398	up	--	--	Cellular Component: integral component of membrane (GO:0016021);;	--	--	--	--	CemA family	Chloroplast envelope membrane protein OS=Rhodomonas salina OX=52970 GN=cemA PE=3 SV=1	U	Intracellular trafficking, secretion, and vesicular transport	chloroplast envelope membrane protein [Glycine max]	cellular component: membrane (GO:0016020);; cellular component: membrane part (GO:0044425)
Glyma.01G001300	26.5532	27.3562	26.9174	47.4557	46.8735	45.7328	6.28574e-41	0.673249	up	[I]	Lipid transport and metabolism	Molecular Function: lanosterol synthase activity (GO:0000250);; Cellular Component: lipid droplet (GO:0005811);; Biological Process: triterpenoid biosynthetic process (GO:0016104);; Molecular Function: beta-amyrin synthase activity (GO:0042300);;	K01853|0.0e+00|gmx:548054|K01853 cycloartenol synthase [EC:5.4.99.8] | (RefSeq) cycloartenol synthase	Steroid biosynthesis (ko00100)	[I]	Lipid transport and metabolism	Squalene-hopene cyclase C-terminal domain	Cycloartenol synthase OS=Glycyrrhiza glabra OX=49827 GN=GgCAS1 PE=1 SV=1	I	Lipid transport and metabolism	cycloartenol synthase [Glycine max]	molecular function: catalytic activity (GO:0003824);; cellular component: cell (GO:0005623);; cellular component: organelle (GO:0043226);; cellular component: cell part (GO:0044464);; biological process: metabolic process (GO:0008152);; biological process: cellular process (GO:0009987);; biological process: single-organism process (GO:0044699)
Glyma.01G001600	4.59428	4.72132	4.83145	2.93754	3.09194	3.4218	8.43086e-10	-0.697021	down	--	--	Biological Process: rRNA processing (GO:0006364);; Cellular Component: small-subunit processome (GO:0032040);; Cellular Component: Pwp2p-containing subcomplex of 90S preribosome (GO:0034388);;	K14554|0.0e+00|gmx:100795420|K14554 U3 small nucleolar RNA-associated protein 21 | (RefSeq) WD repeat-containing protein 36	Ribosome biogenesis in eukaryotes (ko03008)	[R]	General function prediction only	Utp21 specific WD40 associated putative domain	--	S	Function unknown	WD repeat-containing protein 36 [Glycine max]	biological process: metabolic process (GO:0008152);; biological process: cellular process (GO:0009987);; cellular component: cell (GO:0005623);; cellular component: macromolecular complex (GO:0032991);; cellular component: cell part (GO:0044464);; cellular component: membrane-enclosed lumen (GO:0031974);; cellular component: organelle (GO:0043226);; cellular component: organelle part (GO:0044422)
Glyma.01G002000	75.0626	80.1853	75.408	3.39293	3.71791	3.10433	2.03597e-255	-4.58946	down	--	--	--	--	--	--	--	zinc-finger of the FCS-type, C2-C2	FCS-Like Zinc finger 14 OS=Arabidopsis thaliana OX=3702 GN=FLZ14 PE=1 SV=1	--	--	uncharacterized protein LOC100788024 [Glycine max]	--
Glyma.01G002100	6.27859	6.96274	6.57007	14.7754	18.463	16.89	2.25179e-48	1.21832	up	--	--	Molecular Function: DNA binding (GO:0003677);; Cellular Component: nucleus (GO:0005634);; Biological Process: regulation of transcription, DNA-templated (GO:0006355);; Biological Process: auxin-activated signaling pathway (GO:0009734);;	K14486|8.5e-250|mcha:111021897|K14486 auxin response factor | (RefSeq) auxin response factor 19-like isoform X1	Plant hormone signal transduction (ko04075)	--	--	Auxin response factor	Auxin response factor 5 OS=Oryza sativa subsp. japonica OX=39947 GN=ARF5 PE=2 SV=2	K	Transcription	auxin response factor 19 isoform X1 [Glycine max]	molecular function: binding (GO:0005488);; cellular component: cell (GO:0005623);; cellular component: organelle (GO:0043226);; cellular component: cell part (GO:0044464);; biological process: biological regulation (GO:0065007);; biological process: cellular process (GO:0009987);; biological process: signaling (GO:0023052);; biological process: single-organism process (GO:0044699);; biological pr…
Glyma.01G002200	6.58004	7.6643	6.79327	13.3792	11.148	12.2303	1.48242e-07	0.683916	up	--	--	Molecular Function: DNA binding (GO:0003677);; Molecular Function: zinc ion binding (GO:0008270);; Cellular Component: host cell nucleus (GO:0042025);;	--	--	[KB]	Transcription;; Chromatin structure and dynamics	CW-type Zinc Finger	Methyl-CpG-binding domain-containing protein 2 OS=Arabidopsis thaliana OX=3702 GN=MBD2 PE=1 SV=1	--	--	methyl-CpG-binding domain-containing protein 2 [Glycine max]	molecular function: binding (GO:0005488);; cellular component: other organism (GO:0044215);; cellular component: other organism part (GO:0044217)
Glyma.01G002400	1.23812	1.46915	2.08113	18.281	19.9147	16.2481	3.58456e-52	3.34621	up	--	--	Molecular Function: phospholipase A2 activity (GO:0004623);; Molecular Function: calcium ion binding (GO:0005509);; Cellular Component: extracellular region (GO:0005576);; Biological Process: phospholipid metabolic process (GO:0006644);; Molecular Function: lipid binding (GO:0008289);; Biological Process: lipid catabolic process (GO:0016042);; Biological Process: arachidonic acid secretion (GO:00…	K01047|5.3e-89|gmx:100797904|K01047 secretory phospholipase A2 [EC:3.1.1.4] | (RefSeq) uncharacterized protein LOC100797904 precursor	Glycerophospholipid metabolism (ko00564);; Ether lipid metabolism (ko00565);; Arachidonic acid metabolism (ko00590);; Linoleic acid metabolism (ko00591);; alpha-Linolenic acid metabolism (ko00592)	--	--	--	Phospholipase A2-alpha OS=Arabidopsis thaliana OX=3702 GN=PLA2-ALPHA PE=1 SV=1	T	Signal transduction mechanisms	Phospholipase A2-alpha [Glycine soja]	molecular function: catalytic activity (GO:0003824);; molecular function: binding (GO:0005488);; cellular component: extracellular region (GO:0005576);; biological process: metabolic process (GO:0008152);; biological process: cellular process (GO:0009987);; biological process: single-organism process (GO:0044699);; biological process: localization (GO:0051179)
Glyma.01G002600	14.2542	15.3004	17.3545	9.88688	11.3602	10.4238	9.33663e-12	-0.683227	down	[R]	General function prediction only	Molecular Function: catalytic activity (GO:0003824);; Cellular Component: vacuole (GO:0005773);; Cellular Component: integral component of membrane (GO:0016021);;	K01513|3.8e-268|gmx:100789438|K01513 ectonucleotide pyrophosphatase/phosphodiesterase family member 1/3 [EC:3.1.4.1 3.6.1.9] | (RefSeq) ectonucleotide pyrophosphatase/phosphodiesterase family member 3	Purine metabolism (ko00230);; Pyrimidine metabolism (ko00240);; Starch and sucrose metabolism (ko00500);; Riboflavin metabolism (ko00740);; Nicotinate and nicotinamide metabolism (ko00760);; Pantothenate and CoA biosynthesis (ko00770)	[R]	General function prediction only	Type I phosphodiesterase / nucleotide pyrophosphatase	--	G	Carbohydrate transport and metabolism	ectonucleotide pyrophosphatase/phosphodiesterase family member 3 [Glycine max]	molecular function: catalytic activity (GO:0003824);; cellular component: cell (GO:0005623);; cellular component: organelle (GO:0043226);; cellular component: cell part (GO:0044464);; cellular component: membrane (GO:0016020);; cellular component: membrane part (GO:0044425)
Glyma.01G002900	3.68194	4.38199	4.49477	16.185	18.3619	16.2539	7.95432e-41	1.88859	up	[H]	Coenzyme transport and metabolism	Molecular Function: methyltransferase activity (GO:0008168);;	--	--	--	--	Methyltransferase domain	--	S	Function unknown	hypothetical protein GLYMA_01G002900 [Glycine max]	molecular function: catalytic activity (GO:0003824)
Glyma.01G003000	1.03461	1.08207	1.5968	32.5719	30.5646	33.929	1.60935e-177	4.55482	up	--	--	Molecular Function: DNA binding (GO:0003677);; Cellular Component: nucleus (GO:0005634);; Molecular Function: zinc ion binding (GO:0008270);;	K08869|1.3e-24|cre:CHLREDRAFT_165812|K08869 aarF domain-containing kinase | (RefSeq) predicted protein	--	--	--	Myb-like DNA-binding domain	Transcription factor KUA1 OS=Arabidopsis thaliana OX=3702 GN=KUA1 PE=1 SV=1	K	Transcription	MYB transcription factor MYB128 [Glycine max]	molecular function: binding (GO:0005488);; cellular component: cell (GO:0005623);; cellular component: organelle (GO:0043226);; cellular component: cell part (GO:0044464)
Glyma.01G003400	9.84187	9.25574	10.1956	6.79612	5.31923	6.36529	7.34223e-11	-0.784325	down	--	--	Molecular Function: zinc ion binding (GO:0008270);; Biological Process: RNA modification (GO:0009451);; Cellular Component: intracellular membrane-bounded organelle (GO:0043231);;	K22733|2.6e-64|cit:102612526|K22733 magnesium transporter | (RefSeq) uncharacterized protein LOC102612526	--	[R]	General function prediction only	DYW family of nucleic acid deaminases	Pentatricopeptide repeat-containing protein At2g15690, mitochondrial OS=Arabidopsis thaliana OX=3702 GN=PCMP-H66 PE=1 SV=2	S	Function unknown	pentatricopeptide repeat-containing protein At2g15690, mitochondrial [Glycine max]	molecular function: binding (GO:0005488);; biological process: metabolic process (GO:0008152);; biological process: cellular process (GO:0009987);; cellular component: cell (GO:0005623);; cellular component: organelle (GO:0043226);; cellular component: cell part (GO:0044464)
Glyma.01G003600	8.29712	8.07865	8.13784	2.04817	2.85644	2.02529	1.88542e-40	-1.92693	down	--	--	--	--	--	--	--	--	--	--	--	uncharacterized protein LOC100790501 [Glycine max]	--
Glyma.01G003700	20.2449	21.3839	17.6236	10.1593	10.9989	9.59313	4.36568e-22	-1.06224	down	--	--	--	--	--	--	--	--	--	--	--	uncharacterized protein LOC100778421 [Glycine max]	--
Glyma.01G003800	22.9354	22.8397	26.3117	12.934	16.6508	13.8635	4.0317e-15	-0.932487	down	[R]	General function prediction only	Molecular Function: protein-arginine N-methyltransferase activity (GO:0016274);;	K11434|4.7e-216|gmx:100795951|K11434 type I protein arginine methyltransferase [EC:2.1.1.319] | (RefSeq) uncharacterized protein LOC100795951	--	[OKT]	Posttranslational modification, protein turnover, chaperones;; Transcription;; Signal transduction mechanisms	Methyltransferase domain	Probable protein arginine N-methyltransferase 1 OS=Oryza sativa subsp. indica OX=39946 GN=PRMT1 PE=3 SV=1	--	--	probable protein arginine N-methyltransferase 1 [Glycine soja]	biological process: metabolic process (GO:0008152);; biological process: cellular process (GO:0009987);; molecular function: catalytic activity (GO:0003824)
Glyma.01G004000	11.0899	11.0465	11.3487	3.55677	3.04975	2.17076	2.40328e-19	-2.02422	down	--	--	Molecular Function: phospholipase A2 activity (GO:0004623);; Molecular Function: calcium ion binding (GO:0005509);; Cellular Component: extracellular region (GO:0005576);; Biological Process: phospholipid metabolic process (GO:0006644);; Molecular Function: lipid binding (GO:0008289);; Biological Process: pollen development (GO:0009555);; Biological Process: pollen germination (GO:0009846);; Biol…	K01047|1.1e-18|pda:103721392|K01047 secretory phospholipase A2 [EC:3.1.1.4] | (RefSeq) phospholipase A2 homolog 3-like	Glycerophospholipid metabolism (ko00564);; Ether lipid metabolism (ko00565);; Arachidonic acid metabolism (ko00590);; Linoleic acid metabolism (ko00591);; alpha-Linolenic acid metabolism (ko00592)	--	--	--	Probable phospholipase A2 homolog 1 OS=Oryza sativa subsp. japonica OX=39947 GN=PLA2-I PE=2 SV=1	T	Signal transduction mechanisms	phospholipase A2 precursor [Glycine max]	molecular function: catalytic activity (GO:0003824);; molecular function: binding (GO:0005488);; cellular component: extracellular region (GO:0005576);; biological process: metabolic process (GO:0008152);; biological process: cellular process (GO:0009987);; biological process: single-organism process (GO:0044699);; biological process: multicellular organismal process (GO:0032501);; biological pro…
Glyma.01G004200	65.9886	72.2184	69.0401	4.82286	5.03634	5.06559	0	-3.88673	down	[R]	General function prediction only	Biological Process: methylation (GO:0032259);; Molecular Function: caffeoyl-CoA O-methyltransferase activity (GO:0042409);;	K00588|1.2e-135|gmx:100800911|K00588 caffeoyl-CoA O-methyltransferase [EC:2.1.1.104] | (RefSeq) probable caffeoyl-CoA O-methyltransferase At4g26220	Phenylpropanoid biosynthesis (ko00940);; Flavonoid biosynthesis (ko00941);; Stilbenoid, diarylheptanoid and gingerol biosynthesis (ko00945)	[Q]	Secondary metabolites biosynthesis, transport and catabolism	O-methyltransferase	Probable caffeoyl-CoA O-methyltransferase At4g26220 OS=Arabidopsis thaliana OX=3702 GN=At4g26220 PE=2 SV=1	Q	Secondary metabolites biosynthesis, transport and catabolism	probable caffeoyl-CoA O-methyltransferase At4g26220 [Glycine max]	biological process: metabolic process (GO:0008152);; molecular function: catalytic activity (GO:0003824)
Glyma.01G004300	149.303	152.114	147.884	102.912	107.139	92.0906	1.18664e-23	-0.691862	down	--	--	Molecular Function: structural constituent of ribosome (GO:0003735);; Cellular Component: ribosome (GO:0005840);; Biological Process: translation (GO:0006412);;	K02910|2.6e-59|gmx:100305583|K02910 large subunit ribosomal protein L31e | (RefSeq) uncharacterized protein LOC100305583	Ribosome (ko03010)	[J]	Translation, ribosomal structure and biogenesis	Ribosomal protein L31e	60S ribosomal protein L31 OS=Nicotiana glutinosa OX=35889 GN=RPL31 PE=2 SV=1	J	Translation, ribosomal structure and biogenesis	uncharacterized protein LOC100305583 [Glycine max]	molecular function: structural molecule activity (GO:0005198);; cellular component: cell (GO:0005623);; cellular component: macromolecular complex (GO:0032991);; cellular component: organelle (GO:0043226);; cellular component: cell part (GO:0044464);; biological process: metabolic process (GO:0008152);; biological process: cellular process (GO:0009987)
Glyma.01G004700	0.823761	1.7139	1.38268	2.88866	2.96826	2.30886	0.00641849	0.92401	up	--	--	Molecular Function: double-stranded DNA binding (GO:0003690);; Cellular Component: nucleus (GO:0005634);; Biological Process: double-strand break repair (GO:0006302);; Biological Process: reciprocal meiotic recombination (GO:0007131);; Biological Process: embryo sac development (GO:0009553);; Biological Process: pollen development (GO:0009555);; Biological Process: response to ionizing radiation …	--	--	[DR]	Cell cycle control, cell division, chromosome partitioning;; General function prediction only	Mnd1 HTH domain	Meiotic nuclear division protein 1 homolog OS=Arabidopsis thaliana OX=3702 GN=MND1 PE=1 SV=1	D	Cell cycle control, cell division, chromosome partitioning	meiotic nuclear division protein 1 homolog isoform X1 [Glycine max]	molecular function: binding (GO:0005488);; cellular component: cell (GO:0005623);; cellular component: organelle (GO:0043226);; cellular component: cell part (GO:0044464);; biological process: metabolic process (GO:0008152);; biological process: cellular process (GO:0009987);; biological process: response to stimulus (GO:0050896);; biological process: reproduction (GO:0000003);; biological proces…
Glyma.01G004800	0.187317	0.140652	0.090515	0.317177	0.326681	0.347941	0.0233562	1.02916	up	[M]	Cell wall/membrane/envelope biogenesis	Molecular Function: protein kinase activity (GO:0004672);; Molecular Function: ATP binding (GO:0005524);; Cellular Component: integral component of membrane (GO:0016021);;	K16224|2.7e-193|boe:106304564|K16224 senescence-induced receptor-like serine/threonine-protein kinase | (RefSeq) senescence-induced receptor-like serine/threonine-protein kinase	MAPK signaling pathway - plant (ko04016);; Plant-pathogen interaction (ko04626)	--	--	Malectin-like domain	Probable LRR receptor-like serine/threonine-protein kinase At4g29180 OS=Arabidopsis thaliana OX=3702 GN=At4g29180 PE=1 SV=2	T	Signal transduction mechanisms	probable LRR receptor-like serine/threonine-protein kinase At4g29180 isoform X1 [Glycine max]	biological process: metabolic process (GO:0008152);; biological process: cellular process (GO:0009987);; molecular function: catalytic activity (GO:0003824);; molecular function: binding (GO:0005488);; cellular component: membrane (GO:0016020);; cellular component: membrane part (GO:0044425)
Glyma.01G005200	3.76592	3.13133	2.85643	1.05958	1.38711	0.967798	2.2009e-16	-1.61986	down	[E]	Amino acid transport and metabolism	Molecular Function: peptidyltransferase activity (GO:0000048);; Cellular Component: plasma membrane (GO:0005886);; Biological Process: glutathione catabolic process (GO:0006751);; Cellular Component: integral component of membrane (GO:0016021);; Molecular Function: glutathione hydrolase activity (GO:0036374);;	K18592|0.0e+00|gmx:100810474|K18592 gamma-glutamyltranspeptidase / glutathione hydrolase / leukotriene-C4 hydrolase [EC:2.3.2.2 3.4.19.13 3.4.19.14] | (RefSeq) glutathione hydrolase 3	Taurine and hypotaurine metabolism (ko00430);; Cyanoamino acid metabolism (ko00460);; Glutathione metabolism (ko00480);; Arachidonic acid metabolism (ko00590)	[E]	Amino acid transport and metabolism	Gamma-glutamyltranspeptidase	Glutathione hydrolase 3 OS=Arabidopsis thaliana OX=3702 GN=GGT3 PE=2 SV=1	E	Amino acid transport and metabolism	glutathione hydrolase 3 [Glycine max]	molecular function: catalytic activity (GO:0003824);; cellular component: cell (GO:0005623);; cellular component: membrane (GO:0016020);; cellular component: cell part (GO:0044464);; biological process: metabolic process (GO:0008152);; biological process: cellular process (GO:0009987);; cellular component: membrane part (GO:0044425)
Glyma.01G005300	22.334	24.4161	24.4384	42.8262	39.8797	34.9541	4.87461e-08	0.609191	up	--	--	Biological Process: intracellular protein transport (GO:0006886);; Cellular Component: membrane (GO:0016020);;	K12403|1.2e-76|gmx:100306047|K12403 AP-4 complex subunit sigma-1 | (RefSeq) uncharacterized protein LOC100306047	--	[U]	Intracellular trafficking, secretion, and vesicular transport	Clathrin adaptor complex small chain	AP-4 complex subunit sigma OS=Arabidopsis thaliana OX=3702 GN=At2g19790 PE=1 SV=1	U	Intracellular trafficking, secretion, and vesicular transport	uncharacterized protein LOC100306047 [Glycine max]	biological process: localization (GO:0051179);; cellular component: membrane (GO:0016020)
Glyma.01G006000	19.8903	18.215	17.526	1.66768	1.27867	0.809382	8.79004e-80	-3.97932	down	--	--	--	--	--	[K]	Transcription	--	--	K	Transcription	uncharacterized protein LOC100306340 [Glycine max]	--
Glyma.01G006400	20.1747	20.6433	19.4545	12.6913	10.9473	11.3124	5.40649e-30	-0.905126	down	[J]	Translation, ribosomal structure and biogenesis	Molecular Function: arginine-tRNA ligase activity (GO:0004814);; Molecular Function: ATP binding (GO:0005524);; Cellular Component: cytoplasm (GO:0005737);; Biological Process: arginyl-tRNA aminoacylation (GO:0006420);;	K01887|0.0e+00|gmx:100194418|K01887 arginyl-tRNA synthetase [EC:6.1.1.19] | (RefSeq) ARGS; arginyl-tRNA synthetase	Aminoacyl-tRNA biosynthesis (ko00970)	[J]	Translation, ribosomal structure and biogenesis	tRNA synthetases class I (R)	Arginine--tRNA ligase, chloroplastic/mitochondrial OS=Arabidopsis thaliana OX=3702 GN=EMB1027 PE=1 SV=1	J	Translation, ribosomal structure and biogenesis	arginyl-tRNA synthetase isoform X1 [Glycine max]	molecular function: catalytic activity (GO:0003824);; molecular function: binding (GO:0005488);; cellular component: cell (GO:0005623);; cellular component: cell part (GO:0044464);; biological process: metabolic process (GO:0008152);; biological process: cellular process (GO:0009987);; biological process: single-organism process (GO:0044699)
Glyma.01G006500	3.01516	2.43706	2.77395	6.15584	6.43098	6.67578	1.5371e-25	1.07448	up	[K]	Transcription	Molecular Function: DNA binding (GO:0003677);; Molecular Function: DNA-directed 5'-3' RNA polymerase activity (GO:0003899);; Cellular Component: DNA-directed RNA polymerase III complex (GO:0005666);; Biological Process: transcription, DNA-templated (GO:0006351);; Molecular Function: ribonucleoside binding (GO:0032549);;	K03021|0.0e+00|gmx:100818991|K03021 DNA-directed RNA polymerase III subunit RPC2 [EC:2.7.7.6] | (RefSeq) DNA-directed RNA polymerase III subunit 2 isoform X1	RNA polymerase (ko03020)	[K]	Transcription	RNA polymerase Rpb2, domain 6	DNA-directed RNA polymerase III subunit 2 OS=Arabidopsis thaliana OX=3702 GN=NRPC2 PE=2 SV=1	K	Transcription	DNA-directed RNA polymerase III subunit 2-like isoform X1 [Glycine soja]	molecular function: binding (GO:0005488);; molecular function: catalytic activity (GO:0003824);; cellular component: cell (GO:0005623);; cellular component: membrane-enclosed lumen (GO:0031974);; cellular component: macromolecular complex (GO:0032991);; cellular component: organelle (GO:0043226);; cellular component: organelle part (GO:0044422);; cellular component: cell part (GO:0044464);; biolo…
Glyma.01G006700	15.3377	15.9659	17.9645	10.2057	11.7	11.7916	7.40478e-15	-0.655792	down	[O]	Posttranslational modification, protein turnover, chaperones	--	K01301|0.0e+00|gmx:100797366|K01301 N-acetylated-alpha-linked acidic dipeptidase [EC:3.4.17.21] | (RefSeq) probable glutamate carboxypeptidase LAMP1 isoform X1	--	[OPR]	Posttranslational modification, protein turnover, chaperones;; Inorganic ion transport and metabolism;; General function prediction only	Transferrin receptor-like dimerisation domain	Probable glutamate carboxypeptidase LAMP1 OS=Arabidopsis thaliana OX=3702 GN=LAMP1 PE=2 SV=1	--	--	probable glutamate carboxypeptidase LAMP1 isoform X1 [Glycine max]	--
Glyma.01G007200	11.2461	11.063	11.0183	24.1081	21.7142	21.8702	1.10267e-28	0.898788	up	[G]	Carbohydrate transport and metabolism	Biological Process: cellular glucose homeostasis (GO:0001678);; Molecular Function: glucokinase activity (GO:0004340);; Molecular Function: ATP binding (GO:0005524);; Molecular Function: glucose binding (GO:0005536);; Cellular Component: mitochondrion (GO:0005739);; Cellular Component: cytosol (GO:0005829);; Biological Process: glycolytic process (GO:0006096);; Molecular Function: fructokinase ac…	K00844|1.6e-277|gmx:100796995|K00844 hexokinase [EC:2.7.1.1] | (RefSeq) hexokinase-1	Glycolysis / Gluconeogenesis (ko00010);; Fructose and mannose metabolism (ko00051);; Galactose metabolism (ko00052);; Starch and sucrose metabolism (ko00500);; Amino sugar and nucleotide sugar metabolism (ko00520);; Carbon metabolism (ko01200)	[G]	Carbohydrate transport and metabolism	Hexokinase	Hexokinase-1 OS=Arabidopsis thaliana OX=3702 GN=HXK1 PE=1 SV=2	G	Carbohydrate transport and metabolism	hexokinase-1 [Glycine max]	biological process: cellular process (GO:0009987);; biological process: single-organism process (GO:0044699);; biological process: biological regulation (GO:0065007);; biological process: metabolic process (GO:0008152);; molecular function: catalytic activity (GO:0003824);; molecular function: binding (GO:0005488);; cellular component: cell (GO:0005623);; cellular component: organelle (GO:0043226…
Glyma.01G007400	4.07812	4.00934	3.78908	1.50841	1.80934	1.3168	1.42991e-26	-1.47101	down	[M]	Cell wall/membrane/envelope biogenesis	Molecular Function: protein serine/threonine kinase activity (GO:0004674);; Molecular Function: ATP binding (GO:0005524);; Cellular Component: plasma membrane (GO:0005886);; Biological Process: hormone-mediated signaling pathway (GO:0009755);; Cellular Component: integral component of membrane (GO:0016021);;	K00924|4.0e-129|nnu:104604480|K00924 kinase [EC:2.7.1.-] | (RefSeq) receptor-like protein kinase HSL1	--	--	--	Protein kinase domain	Receptor-like protein kinase HSL1 OS=Arabidopsis thaliana OX=3702 GN=HSL1 PE=2 SV=1	T	Signal transduction mechanisms	receptor-like protein kinase 5 [Glycine max]	biological process: metabolic process (GO:0008152);; biological process: cellular process (GO:0009987);; molecular function: catalytic activity (GO:0003824);; molecular function: binding (GO:0005488);; cellular component: cell (GO:0005623);; cellular component: membrane (GO:0016020);; cellular component: cell part (GO:0044464);; biological process: signaling (GO:0023052);; biological process: sin…
Glyma.01G007500	0.685264	0.386304	0.44877	0.048694	0.013915	0	3.7398e-14	-4.32724	down	[M]	Cell wall/membrane/envelope biogenesis	Molecular Function: protein serine/threonine kinase activity (GO:0004674);; Molecular Function: ATP binding (GO:0005524);; Cellular Component: plasma membrane (GO:0005886);; Biological Process: hormone-mediated signaling pathway (GO:0009755);; Cellular Component: integral component of membrane (GO:0016021);;	K00924|2.3e-137|oeu:111407838|K00924 kinase [EC:2.7.1.-] | (RefSeq) receptor-like protein kinase 5	--	--	--	Protein kinase domain	LRR receptor-like serine/threonine-protein kinase HSL2 OS=Arabidopsis thaliana OX=3702 GN=HSL2 PE=1 SV=1	T	Signal transduction mechanisms	receptor-like protein kinase HSL1 [Glycine max]	biological process: metabolic process (GO:0008152);; biological process: cellular process (GO:0009987);; molecular function: catalytic activity (GO:0003824);; molecular function: binding (GO:0005488);; cellular component: cell (GO:0005623);; cellular component: membrane (GO:0016020);; cellular component: cell part (GO:0044464);; biological process: signaling (GO:0023052);; biological process: sin…
Glyma.01G007700	23.8017	21.8348	22.193	15.3813	16.624	15.8538	9.39294e-09	-0.621337	down	--	--	Cellular Component: mitochondrial inner membrane presequence translocase complex (GO:0005744);; Biological Process: protein import into mitochondrial matrix (GO:0030150);; Cellular Component: integral component of mitochondrial inner membrane (GO:0031305);;	K17795|2.0e-112|gmx:100786954|K17795 mitochondrial import inner membrane translocase subunit TIM17 | (RefSeq) mitochondrial import inner membrane translocase subunit TIM17-2	--	[U]	Intracellular trafficking, secretion, and vesicular transport	Tim17/Tim22/Tim23/Pmp24 family	Mitochondrial import inner membrane translocase subunit TIM17-2 OS=Arabidopsis thaliana OX=3702 GN=TIM17-2 PE=1 SV=2	U	Intracellular trafficking, secretion, and vesicular transport	mitochondrial import inner membrane translocase subunit TIM17-2 [Glycine max]	cellular component: cell (GO:0005623);; cellular component: membrane (GO:0016020);; cellular component: macromolecular complex (GO:0032991);; cellular component: organelle (GO:0043226);; cellular component: organelle part (GO:0044422);; cellular component: membrane part (GO:0044425);; cellular component: cell part (GO:0044464);; biological process: single-organism process (GO:0044699);; biologica…
Glyma.01G008500	229.979	224.7	231.535	94.7662	89.0653	91.9038	7.20195e-277	-1.43473	down	[C]	Energy production and conversion	Molecular Function: malic enzyme activity (GO:0004470);; Molecular Function: malate dehydrogenase (decarboxylating) (NAD+) activity (GO:0004471);; Molecular Function: malate dehydrogenase (decarboxylating) (NADP+) activity (GO:0004473);; Biological Process: pyruvate metabolic process (GO:0006090);; Biological Process: malate metabolic process (GO:0006108);; Cellular Component: chloroplast (GO:000…	K00029|0.0e+00|gmx:100796117|K00029 malate dehydrogenase (oxaloacetate-decarboxylating)(NADP+) [EC:1.1.1.40] | (RefSeq) NADP-dependent malic enzyme	Pyruvate metabolism (ko00620);; Carbon fixation in photosynthetic organisms (ko00710);; Carbon metabolism (ko01200)	[C]	Energy production and conversion	Malic enzyme, NAD binding domain	NADP-dependent malic enzyme OS=Populus trichocarpa OX=3694 PE=2 SV=3	C	Energy production and conversion	NADP-dependent malic enzyme [Glycine max]	biological process: metabolic process (GO:0008152);; biological process: single-organism process (GO:0044699);; molecular function: catalytic activity (GO:0003824);; biological process: cellular process (GO:0009987);; cellular component: cell (GO:0005623);; cellular component: organelle (GO:0043226);; cellular component: cell part (GO:0044464);; molecular function: binding (GO:0005488)
Glyma.01G008900	5.67426	6.30321	6.62164	14.8524	13.9332	15.0164	1.17621e-36	1.11384	up	--	--	Cellular Component: Golgi membrane (GO:0000139);; Biological Process: retrograde transport, vesicle recycling within Golgi (GO:0000301);; Biological Process: Golgi organization (GO:0007030);; Cellular Component: integral component of membrane (GO:0016021);; Cellular Component: Golgi cisterna (GO:0031985);;	K15255|3.9e-22|bna:106373435|K15255 ATP-dependent DNA helicase PIF1 [EC:3.6.4.12] | (RefSeq) uncharacterized protein LOC106373435	--	--	--	Golgin subfamily A member 5	Golgin candidate 1 OS=Arabidopsis thaliana OX=3702 GN=GC1 PE=2 SV=2	S	Function unknown	golgin candidate 1 [Glycine max]	cellular component: cell (GO:0005623);; cellular component: membrane (GO:0016020);; cellular component: organelle (GO:0043226);; cellular component: organelle part (GO:0044422);; cellular component: cell part (GO:0044464);; biological process: localization (GO:0051179);; biological process: cellular process (GO:0009987);; biological process: cellular component organization or biogenesis (GO:00718…
Glyma.01G009200	68.7708	62.6123	62.7736	136.119	137.86	137.308	4.44918e-56	0.960007	up	--	--	--	--	--	--	--	Polyketide cyclase / dehydrase and lipid transport	--	S	Function unknown	lachrymatory-factor synthase [Glycine max]	--
Glyma.01G009300	51.7321	49.9935	51.612	19.0746	17.5022	19.2521	1.31914e-187	-1.57655	down	[O]	Posttranslational modification, protein turnover, chaperones	Molecular Function: oligosaccharyl transferase activity (GO:0004576);; Biological Process: protein glycosylation (GO:0006486);; Cellular Component: integral component of membrane (GO:0016021);;	K07151|0.0e+00|gmx:100805873|K07151 dolichyl-diphosphooligosaccharide---protein glycosyltransferase [EC:2.4.99.18] | (RefSeq) dolichyl-diphosphooligosaccharide--protein glycosyltransferase subunit STT3A	N-Glycan biosynthesis (ko00510);; Various types of N-glycan biosynthesis (ko00513);; Protein processing in endoplasmic reticulum (ko04141)	[O]	Posttranslational modification, protein turnover, chaperones	Oligosaccharyl transferase STT3 subunit	Dolichyl-diphosphooligosaccharide--protein glycosyltransferase subunit STT3A OS=Arabidopsis thaliana OX=3702 GN=STT3A PE=2 SV=1	O	Posttranslational modification, protein turnover, chaperones	dolichyl-diphosphooligosaccharide--protein glycosyltransferase subunit STT3A [Glycine max]	molecular function: catalytic activity (GO:0003824);; biological process: metabolic process (GO:0008152);; biological process: cellular process (GO:0009987);; biological process: single-organism process (GO:0044699);; cellular component: membrane (GO:0016020);; cellular component: membrane part (GO:0044425)
Glyma.01G009600	1.27453	0.795289	0.643215	1.93316	2.07442	1.38864	0.0279577	0.818089	up	--	--	Molecular Function: DNA binding (GO:0003677);; Cellular Component: nucleus (GO:0005634);;	K14491|2.9e-10|thj:104813542|K14491 two-component response regulator ARR-B family | (RefSeq) two-component response regulator ARR18-like	Plant hormone signal transduction (ko04075)	--	--	MYB-CC type transfactor, LHEQLE motif	Myb family transcription factor PHL11 OS=Arabidopsis thaliana OX=3702 GN=PHL11 PE=1 SV=1	K	Transcription	myb family transcription factor PHL11 isoform X1 [Glycine max]	molecular function: binding (GO:0005488);; cellular component: cell (GO:0005623);; cellular component: organelle (GO:0043226);; cellular component: cell part (GO:0044464)
Glyma.01G009700	0.05027	0	0.125028	1.85191	1.94798	2.33905	6.31374e-25	4.70756	up	--	--	Cellular Component: integral component of membrane (GO:0016021);;	--	--	--	--	--	--	--	--	uncharacterized protein LOC100812276 [Glycine max]	cellular component: membrane (GO:0016020);; cellular component: membrane part (GO:0044425)
Glyma.01G009900	10.1261	10.8724	10.1258	24.1514	22.8048	25.3049	5.17438e-40	1.09501	up	[M]	Cell wall/membrane/envelope biogenesis	Cellular Component: integral component of membrane (GO:0016021);;	--	--	--	--	LrgB-like family	Plastidal glycolate/glycerate translocator 1, chloroplastic OS=Arabidopsis thaliana OX=3702 GN=PLGG1 PE=1 SV=1	M	Cell wall/membrane/envelope biogenesis	plastidal glycolate/glycerate translocator 1, chloroplastic [Glycine max]	cellular component: membrane (GO:0016020);; cellular component: membrane part (GO:0044425)
Glyma.01G010000	2.34027	2.25984	2.16487	5.1521	5.13087	6.2381	1.48259e-14	1.16155	up	[IQ]	Lipid transport and metabolism;; Secondary metabolites biosynthesis, transport and catabolism	Cellular Component: peroxisome (GO:0005777);; Biological Process: ubiquinone biosynthetic process (GO:0006744);; Cellular Component: integral component of membrane (GO:0016021);; Molecular Function: CoA-ligase activity (GO:0016405);;	K01904|0.0e+00|gmx:100804808|K01904 4-coumarate--CoA ligase [EC:6.2.1.12] | (RefSeq) 4-coumarate--CoA ligase-like 6	Ubiquinone and other terpenoid-quinone biosynthesis (ko00130);; Phenylpropanoid biosynthesis (ko00940)	[I]	Lipid transport and metabolism	AMP-binding enzyme	4-coumarate--CoA ligase-like 6 OS=Arabidopsis thaliana OX=3702 GN=4CLL6 PE=1 SV=2	I	Lipid transport and metabolism	4-coumarate--CoA ligase-like 6 [Glycine max]	cellular component: cell (GO:0005623);; cellular component: organelle (GO:0043226);; cellular component: cell part (GO:0044464);; biological process: metabolic process (GO:0008152);; biological process: cellular process (GO:0009987);; biological process: single-organism process (GO:0044699);; cellular component: membrane (GO:0016020);; cellular component: membrane part (GO:0044425);; molecular fu…
Glyma.01G010200	260.311	261.018	266.915	478.038	486.464	483.486	1.68639e-101	0.75738	up	[F]	Nucleotide transport and metabolism	Molecular Function: ATP binding (GO:0005524);; Biological Process: carbohydrate metabolic process (GO:0005975);; Molecular Function: phosphoribulokinase activity (GO:0008974);; Cellular Component: chloroplast (GO:0009507);; Molecular Function: kinase activity (GO:0016301);;	K00855|1.5e-236|gmx:100777515|K00855 phosphoribulokinase [EC:2.7.1.19] | (RefSeq) phosphoribulokinase, chloroplastic	Carbon fixation in photosynthetic organisms (ko00710);; Carbon metabolism (ko01200)	[TZ]	Signal transduction mechanisms;; Cytoskeleton	Phosphoribulokinase / Uridine kinase family	Phosphoribulokinase, chloroplastic OS=Mesembryanthemum crystallinum OX=3544 PE=2 SV=1	--	--	phosphoribulokinase, chloroplastic [Glycine max]	molecular function: binding (GO:0005488);; biological process: metabolic process (GO:0008152);; biological process: cellular process (GO:0009987);; molecular function: catalytic activity (GO:0003824);; cellular component: cell (GO:0005623);; cellular component: organelle (GO:0043226);; cellular component: cell part (GO:0044464)
Glyma.01G010300	29.3632	28.9985	30.4083	66.4622	67.7723	76.7743	1.27863e-55	1.13376	up	--	--	Cellular Component: Golgi membrane (GO:0000139);; Cellular Component: Golgi apparatus (GO:0005794);; Cellular Component: plasma membrane (GO:0005886);; Biological Process: protein transport (GO:0015031);; Cellular Component: integral component of membrane (GO:0016021);; Cellular Component: transport vesicle membrane (GO:0030658);; Cellular Component: trans-Golgi network membrane (GO:0032588);; Ce…	K19995|2.5e-147|gmx:100780723|K19995 secretory carrier-associated membrane protein | (RefSeq) uncharacterized protein LOC100780723	--	[U]	Intracellular trafficking, secretion, and vesicular transport	SCAMP family	Secretory carrier-associated membrane protein 4 OS=Arabidopsis thaliana OX=3702 GN=SCAMP4 PE=1 SV=1	U	Intracellular trafficking, secretion, and vesicular transport	secretory carrier-associated membrane protein 4-like [Glycine max]	cellular component: cell (GO:0005623);; cellular component: membrane (GO:0016020);; cellular component: organelle (GO:0043226);; cellular component: organelle part (GO:0044422);; cellular component: cell part (GO:0044464);; biological process: localization (GO:0051179);; cellular component: membrane part (GO:0044425)
Glyma.01G010500	3.60578	3.51554	3.76712	1.99449	1.70488	1.94304	7.39008e-16	-1.06208	down	[R]	General function prediction only	Biological Process: defense response (GO:0006952);; Molecular Function: ADP binding (GO:0043531);;	K13457|0.0e+00|gmx:100305458|K13457 disease resistance protein RPM1 | (RefSeq) NBS-LRR type disease resistance protein	Plant-pathogen interaction (ko04626)	[T]	Signal transduction mechanisms	NB-ARC domain	Disease resistance protein RPM1 OS=Arabidopsis thaliana OX=3702 GN=RPM1 PE=1 SV=1	T	Signal transduction mechanisms	NBS-LRR type disease resistance protein [Glycine max]	biological process: response to stimulus (GO:0050896);; molecular function: binding (GO:0005488)
Glyma.01G011200	4.67335	4.4337	4.56856	7.06854	7.8254	7.88462	2.60858e-10	0.61105	up	--	--	Molecular Function: G-protein coupled receptor binding (GO:0001664);; Molecular Function: GTPase activity (GO:0003924);; Molecular Function: GTP binding (GO:0005525);; Cellular Component: heterotrimeric G-protein complex (GO:0005834);; Biological Process: adenylate cyclase-modulating G-protein coupled receptor signaling pathway (GO:0007188);; Molecular Function: G-protein beta/gamma-subunit compl…	K19729|7.5e-52|bvg:104906028|K19729 guanine nucleotide-binding protein G(t) subunit alpha 3 | (RefSeq) guanine nucleotide-binding protein alpha-2 subunit	--	[DT]	Cell cycle control, cell division, chromosome partitioning;; Signal transduction mechanisms	G-protein alpha subunit	Extra-large guanine nucleotide-binding protein 3 OS=Arabidopsis thaliana OX=3702 GN=XLG3 PE=1 SV=1	--	--	extra-large guanine nucleotide-binding protein 3 [Glycine max]	molecular function: binding (GO:0005488);; molecular function: catalytic activity (GO:0003824);; cellular component: cell (GO:0005623);; cellular component: membrane (GO:0016020);; cellular component: macromolecular complex (GO:0032991);; cellular component: membrane part (GO:0044425);; cellular component: cell part (GO:0044464);; biological process: cellular process (GO:0009987);; biological pro…
Glyma.01G011300	3.61457	3.64072	3.4569	21.5493	22.0631	23.4789	4.67775e-174	2.52079	up	--	--	Molecular Function: zinc ion binding (GO:0008270);; Biological Process: RNA modification (GO:0009451);; Cellular Component: intracellular membrane-bounded organelle (GO:0043231);;	K22733|2.1e-125|cit:102612526|K22733 magnesium transporter | (RefSeq) uncharacterized protein LOC102612526	--	[R]	General function prediction only	PPR repeat family	Pentatricopeptide repeat-containing protein At1g31920 OS=Arabidopsis thaliana OX=3702 GN=PCMP-H11 PE=2 SV=1	S	Function unknown	pentatricopeptide repeat-containing protein At1g31920 [Glycine max]	molecular function: binding (GO:0005488);; biological process: metabolic process (GO:0008152);; biological process: cellular process (GO:0009987);; cellular component: cell (GO:0005623);; cellular component: organelle (GO:0043226);; cellular component: cell part (GO:0044464)
Glyma.01G011400	2.63734	1.58884	1.40625	5.08682	3.55883	4.07784	0.00128906	1.00028	up	--	--	Cellular Component: ESCRT II complex (GO:0000814);; Molecular Function: structural molecule activity (GO:0005198);; Molecular Function: protein homodimerization activity (GO:0042803);; Biological Process: protein transport to vacuole involved in ubiquitin-dependent protein catabolic process via the multivesicular body sorting pathway (GO:0043328);;	K12189|5.3e-101|gmx:100798066|K12189 ESCRT-II complex subunit VPS25 | (RefSeq) vacuolar protein sorting-associated protein 25 isoform X3	Endocytosis (ko04144)	[S]	Function unknown	ESCRT-II complex subunit	Vacuolar protein sorting-associated protein 25 OS=Arabidopsis thaliana OX=3702 GN=VPS25 PE=1 SV=1	S	Function unknown	vacuolar protein sorting-associated protein 25 isoform X3 [Glycine max]	cellular component: cell (GO:0005623);; cellular component: membrane (GO:0016020);; cellular component: macromolecular complex (GO:0032991);; cellular component: organelle (GO:0043226);; cellular component: organelle part (GO:0044422);; cellular component: membrane part (GO:0044425);; cellular component: cell part (GO:0044464);; molecular function: structural molecule activity (GO:0005198);; mole…
Glyma.01G011600	6.8164	6.65592	7.20686	0.063467	0.041748	0	7.35837e-53	-7.25966	down	--	--	Biological Process: lipid metabolic process (GO:0006629);;	--	--	[IOT]	Lipid transport and metabolism;; Posttranslational modification, protein turnover, chaperones;; Signal transduction mechanisms	Lipase (class 3)	--	--	--	uncharacterized protein LOC100808014 [Glycine max]	biological process: metabolic process (GO:0008152);; biological process: single-organism process (GO:0044699)
Glyma.01G011900	0.030142	0.022302	0.06075	0.546247	0.736691	0.56964	3.085e-11	3.47447	up	--	--	Cellular Component: membrane (GO:0016020);; Cellular Component: integral component of membrane (GO:0016021);;	K20890|6.8e-49|oeu:111370894|K20890 xylan alpha-glucuronosyltransferase [EC:2.4.1.-] | (RefSeq) UDP-glucuronate:xylan alpha-glucuronosyltransferase 1-like	--	[R]	General function prediction only	Domain of unknown function	--	L	Replication, recombination and repair	uncharacterized protein LOC100808539 [Glycine max]	cellular component: membrane (GO:0016020);; cellular component: membrane part (GO:0044425)
Glyma.01G012000	0.042882	0.109158	0.012182	0.284367	0.308636	0.415522	9.26789e-06	2.31266	up	--	--	Molecular Function: ADP binding (GO:0043531);;	K15078|1.6e-67|tcc:18614561|K15078 structure-specific endonuclease subunit SLX1 [EC:3.6.1.-] | (RefSeq) putative disease resistance protein RGA3	--	[T]	Signal transduction mechanisms	NB-ARC domain	Putative disease resistance protein RGA3 OS=Solanum bulbocastanum OX=147425 GN=RGA3 PE=2 SV=2	T	Signal transduction mechanisms	putative disease resistance protein RGA3 [Glycine max]	molecular function: binding (GO:0005488)
Glyma.01G012100	0.073178	0	0.022733	2.06331	2.20117	2.08981	1.14325e-25	5.27875	up	--	--	Biological Process: lipid metabolic process (GO:0006629);;	--	--	[IOT]	Lipid transport and metabolism;; Posttranslational modification, protein turnover, chaperones;; Signal transduction mechanisms	Lipase (class 3)	--	--	--	uncharacterized protein LOC100807640 isoform X1 [Glycine max]	biological process: metabolic process (GO:0008152);; biological process: single-organism process (GO:0044699)
Glyma.01G013500	13.5726	14.0305	15.1161	0.498107	0.574723	0.535038	1.07248e-219	-4.81273	down	--		Molecular Function: protein serine/threonine kinase activity (GO:0004674);; Molecular Function: ATP binding (GO:0005524);; Cellular Component: plasma membrane (GO:0005886);; Biological Process: protein phosphorylation (GO:0006468);; Cellular Component: integral component of membrane (GO:0016021);;	K24104|2.2e-83|thj:104799061|K24104 GPN-loop GTPase | (RefSeq) LOW QUALITY PROTEIN: uncharacterized protein LOC104799061	--	--	--	Protein tyrosine and serine/threonine kinase	Cysteine-rich receptor-like protein kinase 8 OS=Arabidopsis thaliana OX=3702 GN=CRK8 PE=3 SV=2	T	Signal transduction mechanisms	putative receptor-like protein kinase At4g00960 [Glycine max]	biological process: metabolic process (GO:0008152);; biological process: cellular process (GO:0009987);; molecular function: catalytic activity (GO:0003824);; molecular function: binding (GO:0005488);; cellular component: cell (GO:0005623);; cellular component: membrane (GO:0016020);; cellular component: cell part (GO:0044464);; cellular component: membrane part (GO:0044425)
Glyma.01G013900	26.2596	25.3715	24.3889	5.11701	5.27497	4.44567	3.18574e-124	-2.47195	down	[G]	Carbohydrate transport and metabolism	Molecular Function: hydrolase activity, hydrolyzing O-glycosyl compounds (GO:0004553);; Cellular Component: cell wall (GO:0005618);; Biological Process: xyloglucan metabolic process (GO:0010411);; Molecular Function: xyloglucan:xyloglucosyl transferase activity (GO:0016762);; Biological Process: cell wall biogenesis (GO:0042546);; Cellular Component: apoplast (GO:0048046);; Biological Process: ce…	K08235|2.2e-204|gmx:100786236|K08235 xyloglucan:xyloglucosyl transferase [EC:2.4.1.207] | (RefSeq) probable xyloglucan endotransglucosylase/hydrolase protein 30	--	--	--	Glycosyl hydrolases family 16	Probable xyloglucan endotransglucosylase/hydrolase protein 30 OS=Arabidopsis thaliana OX=3702 GN=XTH30 PE=2 SV=2	G	Carbohydrate transport and metabolism	probable xyloglucan endotransglucosylase/hydrolase protein 30 [Glycine max]	molecular function: catalytic activity (GO:0003824);; cellular component: cell (GO:0005623);; cellular component: cell part (GO:0044464);; biological process: metabolic process (GO:0008152);; biological process: cellular process (GO:0009987);; biological process: cellular component organization or biogenesis (GO:0071840);; cellular component: extracellular region (GO:0005576)
Glyma.01G015100	68.4221	72.2714	72.295	121.581	116.482	125.105	7.78528e-39	0.651883	up	--	--	Cellular Component: cellular_component (GO:0005575);; Cellular Component: intracellular (GO:0005622);; Cellular Component: cell (GO:0005623);; Cellular Component: cytoplasm (GO:0005737);; Cellular Component: chloroplast (GO:0009507);; Cellular Component: plastid stroma (GO:0009532);; Cellular Component: chloroplast thylakoid (GO:0009534);; Cellular Component: chloroplast thylakoid membrane (GO:00…	--	--	--	--	PAP_fibrillin	Plastoglobulin-1, chloroplastic OS=Pisum sativum OX=3888 GN=PG1 PE=1 SV=1	S	Function unknown	plastoglobulin-1, chloroplastic [Glycine max]	cellular component: cell (GO:0005623);; cellular component: cell part (GO:0044464);; cellular component: organelle (GO:0043226);; cellular component: organelle part (GO:0044422);; cellular component: membrane (GO:0016020)
Glyma.01G015400	27.251	28.3188	27.6543	66.0015	80.5999	71.9889	4.85297e-39	1.27161	up	--	--	Cellular Component: integral component of membrane (GO:0016021);;	--	--	--	--	--	--	--	--	uncharacterized protein LOC100808005 [Glycine max]	cellular component: membrane (GO:0016020);; cellular component: membrane part (GO:0044425)
Glyma.01G016200	1.99459	3.57636	2.10311	3.92921	5.58124	4.52155	0.0196965	0.753413	up	--	--	Molecular Function: ubiquitin-protein transferase activity (GO:0004842);; Molecular Function: metal ion binding (GO:0046872);;	K11971|1.3e-46|ccaj:109788707|K11971 E3 ubiquitin-protein ligase RNF14 [EC:2.3.2.31] | (RefSeq) E3 ubiquitin-protein ligase RNF14	--	[O]	Posttranslational modification, protein turnover, chaperones	IBR domain, a half RING-finger domain	--	O	Posttranslational modification, protein turnover, chaperones	E3 ubiquitin-protein ligase RNF14 [Glycine soja]	molecular function: catalytic activity (GO:0003824);; molecular function: binding (GO:0005488)
Glyma.01G017000	38.0712	38.5478	37.9852	17.7953	19.7557	19.1322	3.35041e-48	-1.13258	down	--	--	--	--	--	--	--	Tetratricopeptide repeat	--	--	--	hypothetical protein GLYMA_01G017000 [Glycine max]	--
Glyma.01G017300	0.147406	0.537001	0.216399	0.947573	1.29387	0.946115	0.000470128	1.62735	up	--	--	Cellular Component: integral component of membrane (GO:0016021);; Molecular Function: ligase activity (GO:0016874);;	K19041|2.7e-59|cpep:111806607|K19041 E3 ubiquitin-protein ligase RNF38/44 [EC:2.3.2.27] | (RefSeq) RING-H2 finger protein ATL52-like	--	[O]	Posttranslational modification, protein turnover, chaperones	Ring finger domain	E3 ubiquitin-protein ligase Os04g0590900 OS=Oryza sativa subsp. japonica OX=39947 GN=Os04g0590900 PE=2 SV=2	O	Posttranslational modification, protein turnover, chaperones	putative E3 ubiquitin-protein ligase [Glycine max]	cellular component: membrane (GO:0016020);; cellular component: membrane part (GO:0044425);; molecular function: catalytic activity (GO:0003824)
Glyma.01G017400	81.922	77.886	87.2809	23.8521	25.222	26.5976	8.5015e-157	-1.82398	down	[J]	Translation, ribosomal structure and biogenesis	Molecular Function: RNA binding (GO:0003723);;	K11294|3.0e-29|csv:101209421|K11294 nucleolin | (RefSeq) 33 kDa ribonucleoprotein, chloroplastic	--	[R]	General function prediction only	RNA recognition motif. (a.k.a. RRM, RBD, or RNP domain)	29 kDa ribonucleoprotein A, chloroplastic OS=Nicotiana sylvestris OX=4096 PE=2 SV=1	A	RNA processing and modification	RNA-binding domain-containing protein [Glycine max]	molecular function: binding (GO:0005488)
Glyma.01G017800	4.29733	4.97487	5.15498	9.53159	8.21554	9.45368	3.4482e-06	0.793238	up	--	--	--	--	--	--	--	--	--	--	--	uncharacterized protein LOC100800009 [Glycine max]	--
Glyma.01G017900	16.0228	18.9316	16.8128	10.506	11.1375	10.3658	6.86745e-09	-0.805718	down	[R]	General function prediction only	Cellular Component: cytosol (GO:0005829);;	K19761|3.8e-85|gmx:100775744|K19761 gamma-glutamylaminecyclotransferase [EC:2.3.2.-] | (RefSeq) putative gamma-glutamylcyclotransferase At3g02910	--	[S]	Function unknown	Gamma-glutamyl cyclotransferase, AIG2-like	Putative gamma-glutamylcyclotransferase At3g02910 OS=Arabidopsis thaliana OX=3702 GN=At3g02910 PE=2 SV=2	S	Function unknown	putative gamma-glutamylcyclotransferase At3g02910 [Glycine max]	cellular component: cell (GO:0005623);; cellular component: cell part (GO:0044464)
Glyma.01G018000	326.939	354.752	323.489	99.2641	84.907	86.855	1.35234e-218	-2.01045	down	--	--	--	K09874|6.7e-08|nta:107784087|K09874 aquaporin NIP | (RefSeq) nodulin-26-like	--	--	--	--	--	--	--	uncharacterized protein LOC100305951 [Glycine max]	--
Glyma.01G018100	1.24434	0.725534	0.865805	118.88	134.8	116.82	0	6.80245	up	--	--	--	--	--	--	--	--	--	--	--	hypothetical protein GLYMA_01G018100 [Glycine max]	--
Glyma.01G018600	4.57075	4.20899	5.74897	9.22374	7.17797	11.0894	0.000283307	0.787809	up	--	--	--	--	--	--	--	--	--	--	--	uncharacterized protein LOC100817619 [Glycine max]	--
Glyma.01G018800	4.97263	5.4904	5.41854	1.84391	1.03574	2.11551	1.42378e-11	-1.75608	down	--	--	Molecular Function: protein phosphatase inhibitor activity (GO:0004864);; Cellular Component: nucleus (GO:0005634);; Cellular Component: cytoplasm (GO:0005737);; Biological Process: abscisic acid-activated signaling pathway (GO:0009738);; Molecular Function: abscisic acid binding (GO:0010427);; Molecular Function: signaling receptor activity (GO:0038023);; Biological Process: regulation of protei…	K14496|7.9e-123|gmx:100819216|K14496 abscisic acid receptor PYR/PYL family | (RefSeq) abscisic acid receptor PYL1	MAPK signaling pathway - plant (ko04016);; Plant hormone signal transduction (ko04075)	--	--	Polyketide cyclase / dehydrase and lipid transport	Abscisic acid receptor PYL1 OS=Arabidopsis thaliana OX=3702 GN=PYL1 PE=1 SV=1	S	Function unknown	abscisic acid receptor PYL1 [Glycine max]	biological process: biological regulation (GO:0065007);; molecular function: molecular function regulator (GO:0098772);; cellular component: cell (GO:0005623);; cellular component: organelle (GO:0043226);; cellular component: cell part (GO:0044464);; biological process: cellular process (GO:0009987);; biological process: signaling (GO:0023052);; biological process: single-organism process (GO:004…
Glyma.01G019100	11.5575	11.0871	11.5914	33.7869	34.2888	34.749	7.19847e-126	1.46585	up	[G]	Carbohydrate transport and metabolism	--	K00703|0.0e+00|gmx:100776823|K00703 starch synthase [EC:2.4.1.21] | (RefSeq) probable starch synthase 4, chloroplastic/amyloplastic isoform X2	Starch and sucrose metabolism (ko00500)	--	--	Starch synthase catalytic domain	Probable starch synthase 4, chloroplastic/amyloplastic OS=Arabidopsis thaliana OX=3702 GN=SS4 PE=1 SV=1	G	Carbohydrate transport and metabolism	probable starch synthase 4, chloroplastic/amyloplastic isoform X1 [Glycine max]	--
Glyma.01G019300	8.25813	8.1708	7.98032	14.6191	14.166	15.3803	4.47296e-20	0.734392	up	[R]	General function prediction only	Biological Process: karyogamy (GO:0000741);; Molecular Function: molecular_function (GO:0003674);; Molecular Function: catalytic activity (GO:0003824);; Molecular Function: ubiquitin-protein transferase activity (GO:0004842);; Cellular Component: cellular_component (GO:0005575);; Cellular Component: cell (GO:0005623);; Cellular Component: plasma membrane (GO:0005886);; Cellular Component: cell-ce…	--	--	--	--	von Willebrand factor type A domain	Probable E3 ubiquitin-protein ligase EDA40 OS=Arabidopsis thaliana OX=3702 GN=EDA40 PE=2 SV=1	O	Posttranslational modification, protein turnover, chaperones	probable E3 ubiquitin-protein ligase EDA40 [Glycine max]	biological process: cellular process (GO:0009987);; biological process: cellular component organization or biogenesis (GO:0071840);; molecular function: catalytic activity (GO:0003824);; cellular component: cell (GO:0005623);; cellular component: membrane (GO:0016020);; cellular component: cell part (GO:0044464);; cellular component: cell junction (GO:0030054);; biological process: metabolic proc…
Glyma.01G019400	18.9075	18.4044	19.1773	33.3924	31.4262	34.8292	1.97348e-20	0.702453	up	--	--	Cellular Component: nucleus (GO:0005634);; Biological Process: regulation of transcription, DNA-templated (GO:0006355);; Biological Process: auxin-activated signaling pathway (GO:0009734);;	K14484|3.9e-204|gmx:547502|K14484 auxin-responsive protein IAA | (RefSeq) GH1; AUX/IAA family protein	Plant hormone signal transduction (ko04075)	--	--	AUX/IAA family	Auxin-responsive protein IAA8 OS=Arabidopsis thaliana OX=3702 GN=IAA8 PE=1 SV=1	K	Transcription	AUX/IAA family protein [Glycine max]	cellular component: cell (GO:0005623);; cellular component: organelle (GO:0043226);; cellular component: cell part (GO:0044464);; biological process: biological regulation (GO:0065007);; biological process: cellular process (GO:0009987);; biological process: signaling (GO:0023052);; biological process: single-organism process (GO:0044699);; biological process: response to stimulus (GO:0050896)
Glyma.01G019700	1.18771	1.41317	1.60459	5.80086	5.98512	6.61435	5.71044e-23	1.98356	up	--	--	Molecular Function: protein dimerization activity (GO:0046983);;	K13422|1.3e-12|csat:104724698|K13422 transcription factor MYC2 | (RefSeq) transcription factor MYC3-like	MAPK signaling pathway - plant (ko04016);; Plant hormone signal transduction (ko04075)	--	--	Helix-loop-helix DNA-binding domain	Transcription factor bHLH93 OS=Arabidopsis thaliana OX=3702 GN=BHLH93 PE=1 SV=1	K	Transcription	transcription factor bHLH93 isoform X1 [Glycine max]	molecular function: binding (GO:0005488)
Glyma.01G019800	204.928	206.88	202.428	88.8552	89.8682	93.4477	4.65561e-269	-1.29343	down	--	--	Cellular Component: cellular_component (GO:0005575);; Cellular Component: cell (GO:0005623);; Cellular Component: plasma membrane (GO:0005886);; Biological Process: response to stress (GO:0006950);; Biological Process: response to osmotic stress (GO:0006970);; Biological Process: biological_process (GO:0008150);; Biological Process: response to abiotic stimulus (GO:0009628);; Biological Process: …	--	--	--	--	Glycine-rich domain-containing protein-like	Glycine-rich domain-containing protein 1 OS=Arabidopsis thaliana OX=3702 GN=GRDP1 PE=2 SV=1	S	Function unknown	glycine-rich domain-containing protein 1 isoform X1 [Glycine max]	cellular component: cell (GO:0005623);; cellular component: membrane (GO:0016020);; cellular component: cell part (GO:0044464);; biological process: response to stimulus (GO:0050896);; biological process: biological regulation (GO:0065007);; biological process: cellular process (GO:0009987)
Glyma.01G020100	0.817292	1.1809	0.845362	0.234352	0.331538	0.266018	4.17244e-10	-1.83443	down	[U]	Intracellular trafficking, secretion, and vesicular transport	Molecular Function: protein serine/threonine kinase activity (GO:0004674);; Molecular Function: ATP binding (GO:0005524);; Cellular Component: integral component of membrane (GO:0016021);;	K16224|1.0e-83|boe:106304564|K16224 senescence-induced receptor-like serine/threonine-protein kinase | (RefSeq) senescence-induced receptor-like serine/threonine-protein kinase	MAPK signaling pathway - plant (ko04016);; Plant-pathogen interaction (ko04626)	--	--	Malectin-like domain	Nodulation receptor kinase OS=Pisum sativum OX=3888 GN=NORK PE=1 SV=1	T	Signal transduction mechanisms	nodulation receptor kinase [Glycine max]	biological process: metabolic process (GO:0008152);; biological process: cellular process (GO:0009987);; molecular function: catalytic activity (GO:0003824);; molecular function: binding (GO:0005488);; cellular component: membrane (GO:0016020);; cellular component: membrane part (GO:0044425)
Glyma.01G020300	68.3828	69.1535	69.6727	46.7373	42.6277	46.5478	2.39038e-51	-0.727998	down	[E]	Amino acid transport and metabolism	Molecular Function: metalloendopeptidase activity (GO:0004222);; Biological Process: proteolysis (GO:0006508);; Biological Process: peptide metabolic process (GO:0006518);; Cellular Component: chloroplast (GO:0009507);; Molecular Function: metal ion binding (GO:0046872);;	K01414|0.0e+00|gmx:100776634|K01414 oligopeptidase A [EC:3.4.24.70] | (RefSeq) probable cytosolic oligopeptidase A	--	[O]	Posttranslational modification, protein turnover, chaperones	Peptidase family M3	Organellar oligopeptidase A, chloroplastic/mitochondrial OS=Arabidopsis thaliana OX=3702 GN=OOP PE=1 SV=1	O	Posttranslational modification, protein turnover, chaperones	probable cytosolic oligopeptidase A [Glycine max]	biological process: metabolic process (GO:0008152);; molecular function: catalytic activity (GO:0003824);; biological process: cellular process (GO:0009987);; cellular component: cell (GO:0005623);; cellular component: organelle (GO:0043226);; cellular component: cell part (GO:0044464);; molecular function: binding (GO:0005488)
Glyma.01G020900	1.76006	1.14695	1.66105	45.813	47.2854	45.5501	0	4.75904	up	[G]	Carbohydrate transport and metabolism	Molecular Function: zinc ion binding (GO:0008270);; Molecular Function: cinnamyl-alcohol dehydrogenase activity (GO:0045551);; Molecular Function: sinapyl alcohol dehydrogenase activity (GO:0052747);;	K23232|1.8e-164|sind:105176373|K23232 8-hydroxygeraniol dehydrogenase [EC:1.1.1.324] | (RefSeq) 8-hydroxygeraniol dehydrogenase	Monoterpenoid biosynthesis (ko00902)	[Q]	Secondary metabolites biosynthesis, transport and catabolism	Alcohol dehydrogenase GroES-like domain	Probable mannitol dehydrogenase OS=Fragaria ananassa OX=3747 GN=CAD PE=2 SV=1	Q	Secondary metabolites biosynthesis, transport and catabolism	putative cinnamyl alcohol dehydrogenase [Glycine max]	molecular function: binding (GO:0005488);; biological process: metabolic process (GO:0008152);; biological process: single-organism process (GO:0044699);; molecular function: catalytic activity (GO:0003824)
Glyma.01G022000	9.37299	9.61091	8.7969	17.4536	16.9678	16.1472	1.16677e-06	0.738786	up	--	--	--	K03676|2.4e-11|han:110943380|K03676 glutaredoxin 3 | (RefSeq) glutaredoxin-like	--	--	--	Protein of unknown function (DUF789)	--	--	--	hypothetical protein GLYMA_01G022000 [Glycine max]	--
Glyma.01G022100	89.3361	92.2662	89.4928	174.567	163.686	156.426	7.76394e-32	0.746704	up	--	--	Cellular Component: nucleosome (GO:0000786);; Molecular Function: DNA binding (GO:0003677);; Cellular Component: nucleus (GO:0005634);; Molecular Function: protein heterodimerization activity (GO:0046982);;	K11251|1.6e-65|gmx:100500068|K11251 histone H2A | (RefSeq) uncharacterized protein LOC100500068	--	[B]	Chromatin structure and dynamics	C-terminus of histone H2A	Probable histone H2A.3 OS=Oryza sativa subsp. indica OX=39946 GN=OsI_028288 PE=3 SV=1	B	Chromatin structure and dynamics	uncharacterized protein LOC100500068 [Glycine max]	cellular component: cell (GO:0005623);; cellular component: macromolecular complex (GO:0032991);; cellular component: organelle (GO:0043226);; cellular component: organelle part (GO:0044422);; cellular component: cell part (GO:0044464);; molecular function: binding (GO:0005488)
Glyma.01G022400	2.58459	3.28988	2.69419	0.827221	0.770292	1.22685	4.7157e-12	-1.67894	down	[M]	Cell wall/membrane/envelope biogenesis	Molecular Function: protein serine/threonine kinase activity (GO:0004674);; Molecular Function: ATP binding (GO:0005524);;	K01534|7.6e-88|var:108330779|K01534 Zn2+/Cd2+-exporting ATPase [EC:7.2.2.12 7.2.2.21] | (RefSeq) cadmium/zinc-transporting ATPase HMA3-like	--	[T]	Signal transduction mechanisms	Protein kinase domain	Receptor-like cytosolic serine/threonine-protein kinase RBK1 OS=Arabidopsis thaliana OX=3702 GN=RBK1 PE=1 SV=1	T	Signal transduction mechanisms	receptor-like cytosolic serine/threonine-protein kinase RBK1 [Glycine max]	biological process: metabolic process (GO:0008152);; biological process: cellular process (GO:0009987);; molecular function: catalytic activity (GO:0003824);; molecular function: binding (GO:0005488)
Glyma.01G022700	1.12247	1.08532	1.15508	8.97269	8.35116	8.46333	1.78709e-100	2.80284	up	[F]	Nucleotide transport and metabolism	Cellular Component: plasma membrane (GO:0005886);; Cellular Component: integral component of membrane (GO:0016021);; Molecular Function: transmembrane transporter activity (GO:0022857);;	K14611|0.0e+00|ccaj:109801276|K14611 solute carrier family 23 (nucleobase transporter), member 1 | (RefSeq) nucleobase-ascorbate transporter 11-like	--	[F]	Nucleotide transport and metabolism	Permease family	Nucleobase-ascorbate transporter 11 OS=Arabidopsis thaliana OX=3702 GN=NAT11 PE=2 SV=1	F	Nucleotide transport and metabolism	nucleobase-ascorbate transporter 11 [Glycine max]	cellular component: cell (GO:0005623);; cellular component: membrane (GO:0016020);; cellular component: cell part (GO:0044464);; cellular component: membrane part (GO:0044425);; biological process: localization (GO:0051179);; molecular function: transporter activity (GO:0005215)
Glyma.01G023000	8.21559	9.04587	8.45647	32.3333	31.5705	33.6149	6.70188e-52	1.79288	up	--	--	--	--	--	--	--	--	--	--	--	uncharacterized protein LOC100791019 [Glycine max]	--
Glyma.01G023200	3.99736	4.52712	3.67487	21.1491	21.0428	23.2649	4.20337e-148	2.30482	up	--	--	Cellular Component: integral component of membrane (GO:0016021);; Biological Process: transmembrane transport (GO:0055085);;	K22047|0.0e+00|gmx:100789444|K22047 mechanosensitive ion channel protein 1/2/3 | (RefSeq) mechanosensitive ion channel protein 2, chloroplastic isoform X1	--	--	--	Mechanosensitive ion channel	Mechanosensitive ion channel protein 2, chloroplastic OS=Arabidopsis thaliana OX=3702 GN=MSL2 PE=2 SV=1	M	Cell wall/membrane/envelope biogenesis	mechanosensitive ion channel protein 2, chloroplastic isoform X1 [Glycine max]	cellular component: membrane (GO:0016020);; cellular component: membrane part (GO:0044425);; biological process: localization (GO:0051179)
Glyma.01G023300	27.6892	27.3973	24.3629	224.802	222.96	227.984	0	2.9658	up	--	--	Biological Process: fucose metabolic process (GO:0006004);; Molecular Function: transferase activity, transferring glycosyl groups (GO:0016757);;	K23280|1.5e-76|cam:101490276|K23280 rhamnogalacturonan I rhamnosyltransferase [EC:2.4.1.351] | (RefSeq) uncharacterized protein At1g04910-like	--	--	--	GDP-fucose protein O-fucosyltransferase	O-fucosyltransferase 39 OS=Arabidopsis thaliana OX=3702 GN=OFUT39 PE=2 SV=1	G	Carbohydrate transport and metabolism	O-fucosyltransferase 39 isoform X1 [Glycine max]	biological process: metabolic process (GO:0008152);; biological process: single-organism process (GO:0044699);; molecular function: catalytic activity (GO:0003824)
Glyma.01G023600	4.71143	4.98537	4.84239	8.70774	7.44671	10.0084	1.36647e-13	0.726061	up	--	--	Molecular Function: microtubule motor activity (GO:0003777);; Molecular Function: ATP binding (GO:0005524);; Cellular Component: kinesin complex (GO:0005871);; Cellular Component: microtubule (GO:0005874);; Biological Process: microtubule-based movement (GO:0007018);; Molecular Function: microtubule binding (GO:0008017);; Biological Process: chloroplast accumulation movement (GO:0009904);; Molecu…	K10406|1.8e-70|gra:105763567|K10406 kinesin family member C2/C3 | (RefSeq) kinesin-like protein KIF3B	--	[Z]	Cytoskeleton	Kinesin motor domain	Kinesin-like protein KIN-14B OS=Arabidopsis thaliana OX=3702 GN=KIN14B PE=1 SV=1	Z	Cytoskeleton	kinesin-like protein KIN-14B isoform X1 [Glycine max]	molecular function: catalytic activity (GO:0003824);; molecular function: binding (GO:0005488);; cellular component: cell (GO:0005623);; cellular component: macromolecular complex (GO:0032991);; cellular component: organelle (GO:0043226);; cellular component: organelle part (GO:0044422);; cellular component: cell part (GO:0044464);; cellular component: supramolecular complex (GO:0099080);; biolog…
Glyma.01G023700	4.90738	5.29148	4.35949	2.99833	3.56151	3.67415	1.34999e-07	-0.622108	down	--	--	Biological Process: GPI anchor biosynthetic process (GO:0006506);; Cellular Component: integral component of endoplasmic reticulum membrane (GO:0030176);; Molecular Function: CP2 mannose-ethanolamine phosphotransferase activity (GO:0051267);;	K05310|0.0e+00|gmx:100791027|K05310 ethanolamine phosphate transferase 2 subunit G [EC:2.7.-.-] | (RefSeq) GPI ethanolamine phosphate transferase 2 isoform X1	Glycosylphosphatidylinositol (GPI)-anchor biosynthesis (ko00563)	[T]	Signal transduction mechanisms	Type I phosphodiesterase / nucleotide pyrophosphatase	--	T	Signal transduction mechanisms	GPI ethanolamine phosphate transferase 2 isoform X1 [Glycine max]	biological process: metabolic process (GO:0008152);; biological process: cellular process (GO:0009987);; biological process: single-organism process (GO:0044699);; cellular component: cell (GO:0005623);; cellular component: membrane (GO:0016020);; cellular component: organelle (GO:0043226);; cellular component: organelle part (GO:0044422);; cellular component: membrane part (GO:0044425);; cellula…
Glyma.01G024000	174.647	168.694	162.387	64.4419	61.5561	61.0698	1.49724e-211	-1.55418	down	--	--	Molecular Function: ATP transmembrane transporter activity (GO:0005347);; Cellular Component: integral component of membrane (GO:0016021);;	K15104|4.4e-175|gmx:100775558|K15104 solute carrier family 25 (mitochondrial oxoglutarate transporter), member 11 | (RefSeq) mitochondrial uncoupling protein 5	--	[C]	Energy production and conversion	Mitochondrial carrier protein	Mitochondrial uncoupling protein 5 OS=Arabidopsis thaliana OX=3702 GN=PUMP5 PE=2 SV=1	C	Energy production and conversion	mitochondrial uncoupling protein 5 [Glycine max]	biological process: single-organism process (GO:0044699);; biological process: localization (GO:0051179);; molecular function: transporter activity (GO:0005215);; cellular component: membrane (GO:0016020);; cellular component: membrane part (GO:0044425)
Glyma.01G024300	30.0114	29.2645	28.5973	6.19267	3.96253	4.61862	1.54169e-114	-2.69061	down	--	--	Cellular Component: integral component of membrane (GO:0016021);;	--	--	--	--	--	--	--	--	hypothetical protein GLYMA_01G024300 [Glycine max]	cellular component: membrane (GO:0016020);; cellular component: membrane part (GO:0044425)
Glyma.01G024700	2.29001	1.80168	2.27396	4.29189	3.70668	4.69593	2.65694e-05	0.857169	up	--	--	Biological Process: regulation of cyclin-dependent protein serine/threonine kinase activity (GO:0000079);; Cellular Component: cyclin-dependent protein kinase holoenzyme complex (GO:0000307);; Cellular Component: nucleus (GO:0005634);; Cellular Component: cytoplasm (GO:0005737);; Molecular Function: cyclin-dependent protein serine/threonine kinase regulator activity (GO:0016538);; Cellular Compon…	K18810|1.1e-195|gmx:100794010|K18810 cyclin D1/2/4, plant | (RefSeq) cyclin-D4-1	--	[D]	Cell cycle control, cell division, chromosome partitioning	Cyclin, N-terminal domain	Cyclin-D4-1 OS=Oryza sativa subsp. japonica OX=39947 GN=CYCD4-1 PE=2 SV=2	D	Cell cycle control, cell division, chromosome partitioning	cyclin-D4-1 [Glycine max]	biological process: biological regulation (GO:0065007);; cellular component: cell (GO:0005623);; cellular component: macromolecular complex (GO:0032991);; cellular component: cell part (GO:0044464);; cellular component: organelle (GO:0043226);; molecular function: molecular function regulator (GO:0098772);; cellular component: other organism (GO:0044215);; cellular component: other organism part …
Glyma.01G025000	0.328295	0.932666	0.549531	5.89105	4.48102	4.34937	5.42973e-19	2.82806	up	--	--	Molecular Function: DNA binding (GO:0003677);;	K15777|3.7e-39|mesc:110630336|K15777 4,5-DOPA dioxygenase extradiol [EC:1.13.11.-] | (RefSeq) uncharacterized protein LOC110630336	Betalain biosynthesis (ko00965)	--	--	ZF-HD protein dimerisation region	Zinc-finger homeodomain protein 1 OS=Oryza sativa subsp. japonica OX=39947 GN=ZHD1 PE=2 SV=1	S	Function unknown	zinc-finger homeodomain protein 1 isoform X2 [Glycine max]	molecular function: binding (GO:0005488)
Glyma.01G025100	238.074	240.078	248.549	498.005	569.562	525.789	1.61997e-83	1.01246	up	--	--	--	--	--	--	--	--	--	--	--	hypothetical protein GLYMA_01G025100 [Glycine max]	--
Glyma.01G025200	3.41161	3.11044	3.68861	9.76735	10.0581	9.01196	9.70203e-28	1.37019	up	[V]	Defense mechanisms	Molecular Function: antiporter activity (GO:0015297);; Cellular Component: membrane (GO:0016020);; Cellular Component: integral component of membrane (GO:0016021);; Molecular Function: transmembrane transporter activity (GO:0022857);; Molecular Function: xenobiotic transporter activity (GO:0042910);;	K03327|3.5e-280|gmx:100796652|K03327 multidrug resistance protein, MATE family | (RefSeq) protein DETOXIFICATION 27	--	[R]	General function prediction only	MatE	Protein DETOXIFICATION 27 OS=Arabidopsis thaliana OX=3702 GN=DTX27 PE=2 SV=1	V	Defense mechanisms	protein DETOXIFICATION 27 [Glycine max]	biological process: localization (GO:0051179);; molecular function: transporter activity (GO:0005215);; cellular component: membrane (GO:0016020);; cellular component: membrane part (GO:0044425)
Glyma.01G025600	12.914	15.6424	13.331	6.88384	8.3386	7.17329	6.81846e-20	-1.01687	down	--	--	Molecular Function: molecular_function (GO:0003674);; Molecular Function: catalytic activity (GO:0003824);; Molecular Function: protein kinase activity (GO:0004672);; Molecular Function: protein serine/threonine kinase activity (GO:0004674);; Molecular Function: protein binding (GO:0005515);; Biological Process: cellular protein modification process (GO:0006464);; Biological Process: protein phos…	--	--	[R]	General function prediction only	Leucine rich repeat	Plant intracellular Ras-group-related LRR protein 3 OS=Arabidopsis thaliana OX=3702 GN=PIRL3 PE=2 SV=1	S	Function unknown	plant intracellular Ras-group-related LRR protein 3 [Glycine max]	molecular function: catalytic activity (GO:0003824);; biological process: metabolic process (GO:0008152);; biological process: cellular process (GO:0009987);; molecular function: binding (GO:0005488);; biological process: multicellular organismal process (GO:0032501);; biological process: developmental process (GO:0032502);; biological process: single-organism process (GO:0044699)
Glyma.01G025800	15.0281	14.9841	16.0298	6.09612	5.00425	7.87566	2.18857e-19	-1.38696	down	--	--	Molecular Function: protein binding (GO:0005515);;	--	--	--	--	PB1 domain	--	S	Function unknown	hypothetical protein GLYMA_01G025800 [Glycine max]	molecular function: binding (GO:0005488)
Glyma.01G026000	6.84341	7.68937	9.01012	14.3564	13.9673	15.4421	6.2364e-14	0.760086	up	[V]	Defense mechanisms	Molecular Function: ATP binding (GO:0005524);; Cellular Component: integral component of membrane (GO:0016021);; Molecular Function: ATPase activity (GO:0016887);; Molecular Function: ATPase activity, coupled to transmembrane movement of substances (GO:0042626);; Biological Process: transmembrane transport (GO:0055085);;	K05656|3.9e-91|mpp:MICPUCDRAFT_20532|K05656 ATP-binding cassette, subfamily B (MDR/TAP), member 9 | (RefSeq) ATP-binding cassette superfamily	ABC transporters (ko02010)	[U]	Intracellular trafficking, secretion, and vesicular transport	ABC transporter transmembrane region	ABC transporter B family member 26, chloroplastic OS=Arabidopsis thaliana OX=3702 GN=ABCB26 PE=1 SV=1	Q	Secondary metabolites biosynthesis, transport and catabolism	ABC transporter B family member 26, chloroplastic isoform X1 [Glycine max]	molecular function: binding (GO:0005488);; cellular component: membrane (GO:0016020);; cellular component: membrane part (GO:0044425);; molecular function: catalytic activity (GO:0003824);; biological process: localization (GO:0051179);; molecular function: transporter activity (GO:0005215)
Glyma.01G026200	6.94272	6.89286	6.52802	2.26353	1.45844	1.83226	1.96593e-36	-1.98567	down	[V]	Defense mechanisms	Cellular Component: vacuolar membrane (GO:0005774);; Molecular Function: antiporter activity (GO:0015297);; Cellular Component: membrane (GO:0016020);; Cellular Component: integral component of membrane (GO:0016021);; Molecular Function: transmembrane transporter activity (GO:0022857);; Molecular Function: xenobiotic transporter activity (GO:0042910);;	K03327|3.7e-296|gmx:100797729|K03327 multidrug resistance protein, MATE family | (RefSeq) protein DETOXIFICATION 29	--	[R]	General function prediction only	MatE	Protein DETOXIFICATION 29 OS=Arabidopsis thaliana OX=3702 GN=DTX29 PE=1 SV=1	V	Defense mechanisms	protein DETOXIFICATION 29 [Glycine max]	cellular component: cell (GO:0005623);; cellular component: membrane (GO:0016020);; cellular component: organelle (GO:0043226);; cellular component: organelle part (GO:0044422);; cellular component: cell part (GO:0044464);; biological process: localization (GO:0051179);; molecular function: transporter activity (GO:0005215);; cellular component: membrane part (GO:0044425)
Glyma.01G026400	2.43153	2.22895	2.22848	1.64864	1.04839	1.29006	1.79847e-05	-0.902165	down	--	--	--	K00276|3.0e-156|pvu:PHAVU_003G204000g|K00276 primary-amine oxidase [EC:1.4.3.21] | (RefSeq) hypothetical protein	Glycine, serine and threonine metabolism (ko00260);; Tyrosine metabolism (ko00350);; Phenylalanine metabolism (ko00360);; beta-Alanine metabolism (ko00410);; Isoquinoline alkaloid biosynthesis (ko00950);; Tropane, piperidine and pyridine alkaloid biosynthesis (ko00960)	--	--	Armadillo/beta-catenin-like repeat	--	S	Function unknown	uncharacterized protein LOC100779659 [Glycine max]	--
Glyma.01G027500	1.40883	1.94468	1.55214	23.89	24.6458	23.6651	5.42105e-202	3.75622	up	[I]	Lipid transport and metabolism	--	K07393|1.4e-38|zma:103649984|K07393 glutathionyl-hydroquinone reductase [EC:1.8.5.7] | (RefSeq) uncharacterized protein LOC103649984	--	--	--	--	--	S	Function unknown	hypothetical protein GLYMA_01G027500 [Glycine max]	--
Glyma.01G027700	10.6288	12.4606	11.9703	20.9452	17.2521	20.3727	5.85864e-06	0.619787	up	--	--	Biological Process: maturation of SSU-rRNA from tricistronic rRNA transcript (SSU-rRNA, 5.8S rRNA, LSU-rRNA) (GO:0000462);; Cellular Component: nucleolus (GO:0005730);;	--	--	--	--	Domain of unknown function (DUF4602)	--	S	Function unknown	uncharacterized protein LOC100819044 [Glycine max]	biological process: metabolic process (GO:0008152);; biological process: cellular process (GO:0009987);; biological process: cellular component organization or biogenesis (GO:0071840);; cellular component: cell (GO:0005623);; cellular component: organelle (GO:0043226);; cellular component: organelle part (GO:0044422);; cellular component: cell part (GO:0044464)
Glyma.01G027800	0.861443	0.965985	0.663438	1.94453	1.81001	2.0902	2.96495e-05	1.09529	up	--	--	--	--	--	--	--	Neprosin	--	S	Function unknown	uncharacterized protein LOC100776639 [Glycine max]	--
Glyma.01G028200	1.79919	0.979581	1.66843	10.9576	10.5557	11.1522	1.66037e-41	2.70671	up	[H]	Coenzyme transport and metabolism	Molecular Function: methyltransferase activity (GO:0008168);; Cellular Component: chloroplast (GO:0009507);; Biological Process: methylation (GO:0032259);; Biological Process: phylloquinone biosynthetic process (GO:0042372);; Molecular Function: 2-phytyl-1,4-naphthoquinone methyltransferase activity (GO:0052624);;	K23095|3.0e-142|gmx:100789973|K23095 demethylphylloquinol methyltransferase [EC:2.1.1.329] | (RefSeq) 2-phytyl-1,4-beta-naphthoquinone methyltransferase, chloroplastic	Ubiquinone and other terpenoid-quinone biosynthesis (ko00130)	[H]	Coenzyme transport and metabolism	ubiE/COQ5 methyltransferase family	2-phytyl-1,4-beta-naphthoquinone methyltransferase, chloroplastic OS=Arabidopsis thaliana OX=3702 GN=MENG PE=1 SV=2	H	Coenzyme transport and metabolism	2-phytyl-1,4-beta-naphthoquinone methyltransferase, chloroplastic [Glycine max]	molecular function: catalytic activity (GO:0003824);; cellular component: cell (GO:0005623);; cellular component: organelle (GO:0043226);; cellular component: cell part (GO:0044464);; biological process: metabolic process (GO:0008152);; biological process: cellular process (GO:0009987);; biological process: single-organism process (GO:0044699)
Glyma.01G028500	5.02835	2.67283	4.01185	11.928	12.5656	10.3832	1.89792e-07	1.40619	up	--	--	--	--	--	--	--	--	Early nodulin-36A OS=Glycine max OX=3847 PE=2 SV=1	--	--	early nodulin-36A [Glycine max]	--
Glyma.01G028600	0.545462	0.680937	0.653231	6.73195	8.20372	6.51201	4.38938e-67	3.35935	up	--	--	Cellular Component: Golgi apparatus (GO:0005794);; Cellular Component: integral component of membrane (GO:0016021);; Molecular Function: O-acetyltransferase activity (GO:0016413);;	K23877|1.2e-47|eus:EUTSA_v10018613mg|K23877 xyloglucan O-acetyltransferase | (RefSeq) hypothetical protein	--	--	--	GDSL/SGNH-like Acyl-Esterase family found in Pmr5 and Cas1p	Protein trichome birefringence-like 2 OS=Arabidopsis thaliana OX=3702 GN=TBL2 PE=2 SV=1	S	Function unknown	protein trichome birefringence-like 2 [Glycine max]	cellular component: cell (GO:0005623);; cellular component: organelle (GO:0043226);; cellular component: cell part (GO:0044464);; cellular component: membrane (GO:0016020);; cellular component: membrane part (GO:0044425);; molecular function: catalytic activity (GO:0003824)
Glyma.01G028800	8.32978	8.16875	9.07591	4.49197	4.32206	2.98505	1.25489e-14	-1.23072	down	--	--	Cellular Component: nucleus (GO:0005634);; Cellular Component: cytosol (GO:0005829);; Biological Process: proteasome-mediated ubiquitin-dependent protein catabolic process (GO:0043161);;	--	--	--	--	Kelch motif	F-box/kelch-repeat protein At1g23390 OS=Arabidopsis thaliana OX=3702 GN=At1g23390 PE=2 SV=1	S	Function unknown	F-box/kelch-repeat protein At1g23390 [Glycine max]	cellular component: cell (GO:0005623);; cellular component: organelle (GO:0043226);; cellular component: cell part (GO:0044464);; biological process: metabolic process (GO:0008152);; biological process: cellular process (GO:0009987)
Glyma.01G029300	0.233284	0.261653	0.288473	4.17379	3.7686	3.42172	3.23998e-22	3.56062	up	--	--	Cellular Component: nucleus (GO:0005634);; Biological Process: polarity specification of adaxial/abaxial axis (GO:0009944);; Biological Process: cell fate commitment (GO:0045165);; Biological Process: plant ovule development (GO:0048481);;	--	--	--	--	YABBY protein	Axial regulator YABBY 4 OS=Arabidopsis thaliana OX=3702 GN=YAB4 PE=1 SV=2	S	Function unknown	hypothetical protein GLYMA_01G029300 [Glycine max]	cellular component: cell (GO:0005623);; cellular component: organelle (GO:0043226);; cellular component: cell part (GO:0044464);; biological process: multicellular organismal process (GO:0032501);; biological process: developmental process (GO:0032502);; biological process: single-organism process (GO:0044699);; biological process: cellular process (GO:0009987);; biological process: reproduction …
Glyma.01G029600	43.9396	45.3281	45.3011	28.9377	28.4448	31.2876	1.56303e-26	-0.719869	down	--	--	Biological Process: formation of cytoplasmic translation initiation complex (GO:0001732);; Biological Process: cytoplasmic translational initiation (GO:0002183);; Molecular Function: RNA binding (GO:0003723);; Molecular Function: translation initiation factor activity (GO:0003743);; Cellular Component: eukaryotic 43S preinitiation complex (GO:0016282);; Cellular Component: eukaryotic 48S preiniti…	K03246|7.0e-192|gmx:100793485|K03246 translation initiation factor 3 subunit I | (RefSeq) eukaryotic translation initiation factor 3 subunit I	RNA transport (ko03013)	[JT]	Translation, ribosomal structure and biogenesis;; Signal transduction mechanisms	WD domain, G-beta repeat	Eukaryotic translation initiation factor 3 subunit I OS=Arabidopsis thaliana OX=3702 GN=TIF3I1 PE=2 SV=2	--	--	eukaryotic translation initiation factor 3 subunit I [Glycine max]	biological process: cellular process (GO:0009987);; biological process: cellular component organization or biogenesis (GO:0071840);; biological process: metabolic process (GO:0008152);; molecular function: binding (GO:0005488);; cellular component: cell (GO:0005623);; cellular component: macromolecular complex (GO:0032991);; cellular component: cell part (GO:0044464)
Glyma.01G030300	2.13955	1.72273	2.47266	6.64096	4.18936	4.99449	1.53189e-06	1.17804	up	--	--	--	K07904|9.6e-08|crb:17879594|K07904 Ras-related protein Rab-11A | (RefSeq) LOW QUALITY PROTEIN: ras and EF-hand domain-containing protein	Endocytosis (ko04144)	--	--	Protein of unknown function (DUF1645)	--	S	Function unknown	protein bfr2 [Glycine max]	--
Glyma.01G030900	1.25081	1.29142	1.27638	12.1714	12.0235	11.5101	7.95431e-131	3.07929	up	--	--	--	K12472|4.5e-14|cqi:110701739|K12472 epidermal growth factor receptor substrate 15 | (RefSeq) GATA zinc finger domain-containing protein 14-like	Endocytosis (ko04144)	--	--	BURP domain	Polygalacturonase-1 non-catalytic subunit beta OS=Solanum lycopersicum OX=4081 GN=GP1 PE=1 SV=1	S	Function unknown	polygalacturonase 1 beta-like protein 3 [Glycine max]	--
Glyma.01G031500	6.08551	6.73081	6.16972	3.01787	2.87763	2.98129	1.17085e-19	-1.20361	down	[C]	Energy production and conversion	Molecular Function: aldehyde dehydrogenase (NAD) activity (GO:0004029);; Molecular Function: glyceraldehyde-3-phosphate dehydrogenase (NAD+) (non-phosphorylating) activity (GO:0043878);;	K00128|0.0e+00|gmx:100786773|K00128 aldehyde dehydrogenase (NAD+) [EC:1.2.1.3] | (RefSeq) aldehyde dehydrogenase family 2 member B7, mitochondrial	Glycolysis / Gluconeogenesis (ko00010);; Ascorbate and aldarate metabolism (ko00053);; Fatty acid degradation (ko00071);; Valine, leucine and isoleucine degradation (ko00280);; Lysine degradation (ko00310);; Arginine and proline metabolism (ko00330);; Histidine metabolism (ko00340);; Tryptophan metabolism (ko00380);; beta-Alanine metabolism (ko00410);; Glycerolipid metabolism (ko00561);; Pyruvate…	[C]	Energy production and conversion	Aldehyde dehydrogenase family	Aldehyde dehydrogenase family 2 member B7, mitochondrial OS=Arabidopsis thaliana OX=3702 GN=ALDH2B7 PE=1 SV=2	C	Energy production and conversion	aldehyde dehydrogenase family 2 member B1 [Glycine max]	biological process: metabolic process (GO:0008152);; biological process: single-organism process (GO:0044699);; molecular function: catalytic activity (GO:0003824)
Glyma.01G031700	27.2049	27.6324	26.4686	16.5112	13.9853	14.8464	1.97632e-28	-0.961351	down	[E]	Amino acid transport and metabolism	Molecular Function: spermidine synthase activity (GO:0004766);; Biological Process: polyamine biosynthetic process (GO:0006596);;	K00797|1.5e-197|gmx:100790506|K00797 spermidine synthase [EC:2.5.1.16] | (RefSeq) uncharacterized protein LOC100790506	Cysteine and methionine metabolism (ko00270);; Arginine and proline metabolism (ko00330);; Glutathione metabolism (ko00480)	[E]	Amino acid transport and metabolism	Spermine/spermidine synthase domain	Spermidine synthase 1 OS=Pisum sativum OX=3888 GN=SPDSYN1 PE=2 SV=1	E	Amino acid transport and metabolism	uncharacterized protein LOC100790506 [Glycine max]	molecular function: catalytic activity (GO:0003824);; biological process: metabolic process (GO:0008152);; biological process: cellular process (GO:0009987)
Glyma.01G031800	4.86298	5.09283	5.72805	3.09073	3.59028	3.48339	5.01234e-10	-0.746733	down	[P]	Inorganic ion transport and metabolism	Cellular Component: plasma membrane (GO:0005886);; Biological Process: potassium ion transport (GO:0006813);; Molecular Function: potassium ion transmembrane transporter activity (GO:0015079);; Cellular Component: membrane (GO:0016020);; Cellular Component: integral component of membrane (GO:0016021);;	K03549|0.0e+00|gmx:100793141|K03549 KUP system potassium uptake protein | (RefSeq) potassium transporter 6	--	--	--	K+ potassium transporter	Potassium transporter 6 OS=Arabidopsis thaliana OX=3702 GN=POT6 PE=2 SV=1	P	Inorganic ion transport and metabolism	potassium transporter 6 [Glycine max]	cellular component: cell (GO:0005623);; cellular component: membrane (GO:0016020);; cellular component: cell part (GO:0044464);; biological process: localization (GO:0051179);; molecular function: transporter activity (GO:0005215);; cellular component: membrane part (GO:0044425)
Glyma.01G032000	0.983025	0.701356	0.979161	6.47632	7.09589	5.97361	9.8709e-50	2.7156	up	[G]	Carbohydrate transport and metabolism	--	K03549|3.9e-101|csat:104769726|K03549 KUP system potassium uptake protein | (RefSeq) potassium transporter 8-like isoform X1	--	--	--	NHL repeat	--	S	Function unknown	uncharacterized protein LOC100799483 [Glycine max]	--
Glyma.01G032300	3.33217	2.66544	4.53855	2.28773	1.66556	2.09244	0.000586921	-0.90936	down	--	--	--	--	--	--	--	--	--	--	--	uncharacterized protein LOC100807284 [Glycine max]	--
Glyma.01G032400	1.07675	1.11673	1.12264	0.366148	0.290022	0.375165	8.23956e-18	-1.77219	down	[R]	General function prediction only	Biological Process: signal transduction (GO:0007165);; Molecular Function: ADP binding (GO:0043531);;	K00695|5.1e-117|mtr:MTR_6g478030|K00695 sucrose synthase [EC:2.4.1.13] | (RefSeq) sucrose synthase	Starch and sucrose metabolism (ko00500)	--	--	TIR domain	TMV resistance protein N OS=Nicotiana glutinosa OX=35889 GN=N PE=1 SV=1	--	--	disease resistance protein RML1A isoform X1 [Glycine max]	biological process: cellular process (GO:0009987);; biological process: biological regulation (GO:0065007);; molecular function: binding (GO:0005488)
Glyma.01G032500	48.2949	51.922	46.6941	32.8524	34.0596	35.0895	6.25735e-32	-0.644809	down	[J]	Translation, ribosomal structure and biogenesis	Molecular Function: aminoacyl-tRNA ligase activity (GO:0004812);; Molecular Function: threonine-tRNA ligase activity (GO:0004829);; Molecular Function: ATP binding (GO:0005524);; Cellular Component: mitochondrion (GO:0005739);; Biological Process: tRNA aminoacylation for protein translation (GO:0006418);; Biological Process: threonyl-tRNA aminoacylation (GO:0006435);; Cellular Component: chloropl…	K01868|0.0e+00|gmx:100812652|K01868 threonyl-tRNA synthetase [EC:6.1.1.3] | (RefSeq) threonine--tRNA ligase, mitochondrial 1	Aminoacyl-tRNA biosynthesis (ko00970)	[J]	Translation, ribosomal structure and biogenesis	tRNA synthetase class II core domain (G, H, P, S and T)	Threonine--tRNA ligase, mitochondrial 1 OS=Arabidopsis thaliana OX=3702 GN=THRRS PE=1 SV=3	J	Translation, ribosomal structure and biogenesis	threonine--tRNA ligase, mitochondrial 1 [Glycine max]	molecular function: catalytic activity (GO:0003824);; molecular function: binding (GO:0005488);; cellular component: cell (GO:0005623);; cellular component: organelle (GO:0043226);; cellular component: cell part (GO:0044464);; biological process: metabolic process (GO:0008152);; biological process: cellular process (GO:0009987);; biological process: single-organism process (GO:0044699)
Glyma.01G032600	0.26515	0.472506	0.198025	2.59645	2.81133	2.55412	3.53564e-18	2.90361	up	--	--	--	--	--	--	--	bHLH-MYC and R2R3-MYB transcription factors N-terminal	Protein RICE SALT SENSITIVE 3 OS=Oryza sativa subsp. japonica OX=39947 GN=RSS3 PE=1 SV=1	S	Function unknown	protein RICE SALT SENSITIVE 3 [Glycine max]	--
Glyma.01G033200	1.46845	1.39736	1.85949	2.44412	2.62687	2.87183	6.4369e-06	0.625886	up	[R]	General function prediction only	Biological Process: signal transduction (GO:0007165);; Molecular Function: ADP binding (GO:0043531);;	K00695|2.4e-111|mtr:MTR_6g478030|K00695 sucrose synthase [EC:2.4.1.13] | (RefSeq) sucrose synthase	Starch and sucrose metabolism (ko00500)	--	--	TIR domain	Disease resistance protein RPV1 OS=Vitis rotundifolia OX=103349 GN=RPV1 PE=1 SV=1	T	Signal transduction mechanisms	hypothetical protein GLYMA_01G033200 [Glycine max]	biological process: cellular process (GO:0009987);; biological process: biological regulation (GO:0065007);; molecular function: binding (GO:0005488)
Glyma.01G033700	0.759926	0.530262	0.800401	3.72837	2.63281	2.74958	1.15001e-11	1.94282	up	--	--	Cellular Component: integral component of membrane (GO:0016021);; Molecular Function: transmembrane transporter activity (GO:0022857);;	K17500|2.1e-37|nto:104085001|K17500 integrin-linked kinase-associated serine/threonine phosphatase 2C [EC:3.1.3.16] | (RefSeq) WAT1-related protein At3g18200 isoform X1	--	--	--	EamA-like transporter family	WAT1-related protein At5g40240 OS=Arabidopsis thaliana OX=3702 GN=At5g40240 PE=2 SV=1	S	Function unknown	WAT1-related protein At5g40210 [Glycine max]	cellular component: membrane (GO:0016020);; cellular component: membrane part (GO:0044425);; biological process: localization (GO:0051179);; molecular function: transporter activity (GO:0005215)
Glyma.01G033800	17.2073	17.7485	16.4097	49.3526	45.1476	43.6394	4.41368e-55	1.30417	up	--	--	Cellular Component: plasma membrane (GO:0005886);; Cellular Component: integral component of membrane (GO:0016021);; Molecular Function: transmembrane transporter activity (GO:0022857);;	K17500|2.5e-33|nto:104085001|K17500 integrin-linked kinase-associated serine/threonine phosphatase 2C [EC:3.1.3.16] | (RefSeq) WAT1-related protein At3g18200 isoform X1	--	--	--	EamA-like transporter family	WAT1-related protein At5g40240 OS=Arabidopsis thaliana OX=3702 GN=At5g40240 PE=2 SV=1	S	Function unknown	hypothetical protein GLYMA_01G033800 [Glycine max]	cellular component: cell (GO:0005623);; cellular component: membrane (GO:0016020);; cellular component: cell part (GO:0044464);; cellular component: membrane part (GO:0044425);; biological process: localization (GO:0051179);; molecular function: transporter activity (GO:0005215)
Glyma.01G034000	0	0.096018	0.245949	6.05627	5.6846	5.11216	2.09523e-20	4.98691	up	--	--	Biological Process: defense response (GO:0006952);;	K10781|1.1e-22|psom:113347984|K10781 fatty acyl-ACP thioesterase B [EC:3.1.2.14 3.1.2.21] | (RefSeq) uncharacterized protein LOC113347984 isoform X1	Fatty acid biosynthesis (ko00061);; Fatty acid metabolism (ko01212)	--	--	Pathogenesis-related protein Bet v 1 family	MLP-like protein 423 OS=Arabidopsis thaliana OX=3702 GN=MLP423 PE=2 SV=1	S	Function unknown	uncharacterized protein LOC100499973 [Glycine max]	biological process: response to stimulus (GO:0050896)
Glyma.01G034400	0.84455	0.938497	0.57257	1.23164	2.11596	2.37171	0.00061985	1.12712	up	--	--	Cellular Component: Golgi apparatus (GO:0005794);; Biological Process: xyloglucan metabolic process (GO:0010411);; Molecular Function: O-acetyltransferase activity (GO:0016413);;	K23877|7.2e-164|gmx:100819246|K23877 xyloglucan O-acetyltransferase | (RefSeq) protein ALTERED XYLOGLUCAN 4 isoform X1	--	--	--	GDSL/SGNH-like Acyl-Esterase family found in Pmr5 and Cas1p	Protein ALTERED XYLOGLUCAN 4 OS=Arabidopsis thaliana OX=3702 GN=AXY4 PE=1 SV=1	S	Function unknown	LOW QUALITY PROTEIN: hypothetical protein GLYMA_01G034400, partial [Glycine max]	cellular component: cell (GO:0005623);; cellular component: organelle (GO:0043226);; cellular component: cell part (GO:0044464);; biological process: metabolic process (GO:0008152);; biological process: cellular process (GO:0009987);; molecular function: catalytic activity (GO:0003824)
Glyma.01G034900	0.030031	0	0	4.04464	3.15118	2.93337	6.74836e-24	6.85159	up	--	--	Cellular Component: Golgi apparatus (GO:0005794);; Molecular Function: O-acetyltransferase activity (GO:0016413);;	K23877|2.2e-257|gmx:100819929|K23877 xyloglucan O-acetyltransferase | (RefSeq) protein ALTERED XYLOGLUCAN 4	--	--	--	GDSL/SGNH-like Acyl-Esterase family found in Pmr5 and Cas1p	Protein ALTERED XYLOGLUCAN 4 OS=Arabidopsis thaliana OX=3702 GN=AXY4 PE=1 SV=1	S	Function unknown	protein ALTERED XYLOGLUCAN 4 [Glycine max]	cellular component: cell (GO:0005623);; cellular component: organelle (GO:0043226);; cellular component: cell part (GO:0044464);; molecular function: catalytic activity (GO:0003824)
Glyma.01G035100	12.8198	11.9421	11.1946	35.4788	33.8616	32.0411	2.3395e-47	1.37178	up	[I]	Lipid transport and metabolism	Molecular Function: monooxygenase activity (GO:0004497);; Molecular Function: iron ion binding (GO:0005506);; Biological Process: lipid biosynthetic process (GO:0008610);; Cellular Component: integral component of membrane (GO:0016021);;	K14424|1.0e-159|gmx:100816716|K14424 plant 4alpha-monomethylsterol monooxygenase [EC:1.14.18.11] | (RefSeq) uncharacterized protein LOC100816716	Steroid biosynthesis (ko00100)	[I]	Lipid transport and metabolism	Fatty acid hydroxylase superfamily	Methylsterol monooxygenase 2-2 OS=Arabidopsis thaliana OX=3702 GN=SMO2-2 PE=2 SV=1	I	Lipid transport and metabolism	uncharacterized protein LOC100816716 [Glycine max]	biological process: metabolic process (GO:0008152);; biological process: single-organism process (GO:0044699);; molecular function: catalytic activity (GO:0003824);; molecular function: binding (GO:0005488);; cellular component: membrane (GO:0016020);; cellular component: membrane part (GO:0044425)
Glyma.01G035300	9.04785	8.75111	8.9928	24.8445	23.3297	21.8011	5.3589e-22	1.25643	up	--	--	--	--	--	--	--	Domain of unknown function (DUF4228)	--	S	Function unknown	uncharacterized protein LOC100777177 [Glycine max]	--
Glyma.01G035600	0.205603	0.090149	0	1.73944	1.30357	1.4626	2.39587e-12	3.50909	up	--	--	Biological Process: regulation of cyclin-dependent protein serine/threonine kinase activity (GO:0000079);; Cellular Component: cyclin-dependent protein kinase holoenzyme complex (GO:0000307);; Cellular Component: nucleus (GO:0005634);; Cellular Component: cytoplasm (GO:0005737);; Molecular Function: cyclin-dependent protein serine/threonine kinase regulator activity (GO:0016538);; Cellular Compon…	K18810|2.8e-216|gmx:100780369|K18810 cyclin D1/2/4, plant | (RefSeq) cyclin-D1-1	--	[D]	Cell cycle control, cell division, chromosome partitioning	Cyclin, N-terminal domain	Cyclin-D1-1 OS=Arabidopsis thaliana OX=3702 GN=CYCD1-1 PE=1 SV=3	D	Cell cycle control, cell division, chromosome partitioning	cyclin-D1-1 [Glycine max]	biological process: biological regulation (GO:0065007);; cellular component: cell (GO:0005623);; cellular component: macromolecular complex (GO:0032991);; cellular component: cell part (GO:0044464);; cellular component: organelle (GO:0043226);; molecular function: molecular function regulator (GO:0098772);; cellular component: other organism (GO:0044215);; cellular component: other organism part …
Glyma.01G036000	0.669573	0.913037	0.617773	2.00954	2.02607	2.53227	7.44295e-08	1.43395	up	[G]	Carbohydrate transport and metabolism	Molecular Function: UDP-glycosyltransferase activity (GO:0008194);; Cellular Component: intracellular membrane-bounded organelle (GO:0043231);; Molecular Function: quercetin 3-O-glucosyltransferase activity (GO:0080043);; Molecular Function: quercetin 7-O-glucosyltransferase activity (GO:0080044);;	K11820|2.2e-276|gmx:100787855|K11820 N-hydroxythioamide S-beta-glucosyltransferase [EC:2.4.1.195] | (RefSeq) UDP-glycosyltransferase 74B1	Tryptophan metabolism (ko00380);; Glucosinolate biosynthesis (ko00966);; 2-Oxocarboxylic acid metabolism (ko01210)	[GC]	Carbohydrate transport and metabolism;; Energy production and conversion	UDP-glucoronosyl and UDP-glucosyl transferase	UDP-glycosyltransferase 74B1 OS=Arabidopsis thaliana OX=3702 GN=UGT74B1 PE=1 SV=1	--	--	UDP-glycosyltransferase 74B1 [Glycine max]	molecular function: catalytic activity (GO:0003824);; cellular component: cell (GO:0005623);; cellular component: organelle (GO:0043226);; cellular component: cell part (GO:0044464)
Glyma.01G036500	8.84149	8.68054	8.75843	17.8101	15.9948	16.1286	1.75696e-16	0.800893	up	[O]	Posttranslational modification, protein turnover, chaperones	Biological Process: response to acid chemical (GO:0001101);; Biological Process: biological_process (GO:0008150);; Biological Process: response to endogenous stimulus (GO:0009719);; Biological Process: response to hormone (GO:0009725);; Biological Process: response to abscisic acid (GO:0009737);; Biological Process: response to organic substance (GO:0010033);; Biological Process: response to lipi…	K14566|1.9e-21|aof:109844566|K14566 U3 small nucleolar RNA-associated protein 24 | (RefSeq) uncharacterized protein LOC109844566 isoform X1	Ribosome biogenesis in eukaryotes (ko03008)	[O]	Posttranslational modification, protein turnover, chaperones	DnaJ domain	Chaperone protein dnaJ 16 OS=Arabidopsis thaliana OX=3702 GN=ATJ16 PE=2 SV=1	O	Posttranslational modification, protein turnover, chaperones	chaperone protein dnaJ 16 isoform X1 [Glycine max]	biological process: response to stimulus (GO:0050896)
Glyma.01G036800	3.00965	2.3278	3.09125	0.522298	0.794825	0.689388	1.14715e-16	-2.13608	down	--	--	Molecular Function: protein binding (GO:0005515);;	K14963|6.1e-10|gmx:100814685|K14963 COMPASS component SWD3 | (RefSeq) protein JINGUBANG-like	--	[R]	General function prediction only	WD domain, G-beta repeat	Protein JINGUBANG OS=Arabidopsis thaliana OX=3702 GN=JGB PE=1 SV=1	S	Function unknown	protein JINGUBANG [Glycine max]	molecular function: binding (GO:0005488)
Glyma.01G036900	6.36057	6.01729	7.15937	0.826868	1.74284	1.3472	3.87117e-29	-2.39794	down	--	--	Molecular Function: metalloendopeptidase activity (GO:0004222);; Molecular Function: zinc ion binding (GO:0008270);; Cellular Component: integral component of membrane (GO:0016021);; Biological Process: extracellular matrix organization (GO:0030198);; Biological Process: collagen catabolic process (GO:0030574);; Cellular Component: extracellular matrix (GO:0031012);;	K07761|4.0e-31|ath:AT1G59970|K07761 metalloendoproteinase 5-MMP [EC:3.4.24.-] | (RefSeq) Matrixin family protein	--	[OW]	Posttranslational modification, protein turnover, chaperones;; Extracellular structures	Matrixin	Metalloendoproteinase 5-MMP OS=Arabidopsis thaliana OX=3702 GN=5MMP PE=1 SV=1	O	Posttranslational modification, protein turnover, chaperones	matrix metalloproteinase MMP2 precursor [Glycine max]	biological process: metabolic process (GO:0008152);; molecular function: catalytic activity (GO:0003824);; molecular function: binding (GO:0005488);; cellular component: membrane (GO:0016020);; cellular component: membrane part (GO:0044425);; biological process: cellular process (GO:0009987);; biological process: single-organism process (GO:0044699);; biological process: cellular component organi…
Glyma.01G037200	8.49325	6.67433	7.38699	1.23557	1.78349	1.88755	3.57432e-36	-2.29589	down	[O]	Posttranslational modification, protein turnover, chaperones	Molecular Function: metalloendopeptidase activity (GO:0004222);; Molecular Function: zinc ion binding (GO:0008270);; Cellular Component: integral component of membrane (GO:0016021);; Biological Process: extracellular matrix organization (GO:0030198);; Biological Process: collagen catabolic process (GO:0030574);; Cellular Component: extracellular matrix (GO:0031012);;	K07761|3.0e-93|han:110896101|K07761 metalloendoproteinase 5-MMP [EC:3.4.24.-] | (RefSeq) metalloendoproteinase 5-MMP-like	--	[OW]	Posttranslational modification, protein turnover, chaperones;; Extracellular structures	Matrixin	Metalloendoproteinase 2-MMP OS=Arabidopsis thaliana OX=3702 GN=2MMP PE=1 SV=1	O	Posttranslational modification, protein turnover, chaperones	metalloendoproteinase 5-MMP [Glycine max]	biological process: metabolic process (GO:0008152);; molecular function: catalytic activity (GO:0003824);; molecular function: binding (GO:0005488);; cellular component: membrane (GO:0016020);; cellular component: membrane part (GO:0044425);; biological process: cellular process (GO:0009987);; biological process: single-organism process (GO:0044699);; biological process: cellular component organi…
Glyma.01G037400	4.24106	5.36639	4.6636	6.95606	8.02508	8.66414	4.1514e-05	0.609682	up	--	--	Molecular Function: metal ion binding (GO:0046872);;	K24081|1.5e-233|gmx:100808017|K24081 zinc finger MYND domain-containing protein 15 | (RefSeq) zinc finger MYND domain-containing protein 15	--	--	--	MYND finger	--	K	Transcription	zinc finger MYND domain-containing protein 15 [Glycine max]	molecular function: binding (GO:0005488)
Glyma.01G037700	13.4866	12.6621	12.9882	28.4321	28.257	29.4526	1.20441e-49	1.06662	up	--	--	--	--	--	--	--	--	Protein WVD2-like 7 OS=Arabidopsis thaliana OX=3702 GN=WDL7 PE=2 SV=1	--	--	hypothetical protein GLYMA_01G037700 [Glycine max]	--
Glyma.01G037800	0.182915	0.263548	0.287907	3.90097	4.997	5.44685	8.58227e-24	3.92687	up	--	--	Cellular Component: cell wall (GO:0005618);; Molecular Function: manganese ion binding (GO:0030145);; Molecular Function: nutrient reservoir activity (GO:0045735);; Cellular Component: apoplast (GO:0048046);;	--	--	--	--	Cupin	Germin-like protein subfamily 1 member 1 OS=Arabidopsis thaliana OX=3702 GN=GLP7 PE=2 SV=2	S	Function unknown	germin-like protein 5 precursor [Glycine max]	cellular component: cell (GO:0005623);; cellular component: cell part (GO:0044464);; molecular function: binding (GO:0005488);; molecular function: nutrient reservoir activity (GO:0045735);; cellular component: extracellular region (GO:0005576)
Glyma.01G038400	0.669888	0.550941	0.565108	3.15202	2.95468	2.87041	7.08206e-26	2.17371	up	--	--	Cellular Component: microtubule (GO:0005874);; Molecular Function: microtubule binding (GO:0008017);;	--	--	--	--	HEAT repeat	TORTIFOLIA1-like protein 4 OS=Arabidopsis thaliana OX=3702 GN=TOR1L4 PE=2 SV=1	S	Function unknown	TORTIFOLIA1-like protein 4 [Glycine max]	cellular component: cell (GO:0005623);; cellular component: organelle (GO:0043226);; cellular component: organelle part (GO:0044422);; cellular component: cell part (GO:0044464);; cellular component: supramolecular complex (GO:0099080);; molecular function: binding (GO:0005488)
Glyma.01G038500	3.63866	4.13928	3.92438	7.53548	6.81298	5.98392	1.9176e-07	0.676278	up	--	--	Molecular Function: transferase activity, transferring glycosyl groups (GO:0016757);;	--	--	--	--	Glycosyltransferase family 92	Glycosyltransferase family 92 protein RCOM_0530710 OS=Ricinus communis OX=3988 GN=RCOM_0699480 PE=3 SV=1	S	Function unknown	glycosyltransferase family 92 protein RCOM_0530710 [Glycine max]	molecular function: catalytic activity (GO:0003824)
Glyma.01G038600	28.929	28.1532	31.0094	166.608	161.024	164.584	0	2.36035	up	--	--	Molecular Function: DNA binding (GO:0003677);; Cellular Component: nucleus (GO:0005634);; Molecular Function: zinc ion binding (GO:0008270);;	K08869|3.5e-20|cre:CHLREDRAFT_165812|K08869 aarF domain-containing kinase | (RefSeq) predicted protein	--	--	--	Myb-like DNA-binding domain	Transcription factor KUA1 OS=Arabidopsis thaliana OX=3702 GN=KUA1 PE=1 SV=1	K	Transcription	transcription factor MYB1R1 [Glycine max]	molecular function: binding (GO:0005488);; cellular component: cell (GO:0005623);; cellular component: organelle (GO:0043226);; cellular component: cell part (GO:0044464)
Glyma.01G039000	1.79279	1.56575	1.6229	3.98607	4.44043	4.12307	4.32104e-27	1.20469	up	[R]	General function prediction only	Biological Process: signal transduction (GO:0007165);; Molecular Function: ADP binding (GO:0043531);;	K00695|5.2e-103|mtr:MTR_6g478030|K00695 sucrose synthase [EC:2.4.1.13] | (RefSeq) sucrose synthase	Starch and sucrose metabolism (ko00500)	--	--	NB-ARC domain	Disease resistance protein RUN1 OS=Vitis rotundifolia OX=103349 GN=RUN1 PE=1 SV=1	T	Signal transduction mechanisms	TMV resistance protein N [Glycine max]	biological process: cellular process (GO:0009987);; biological process: biological regulation (GO:0065007);; molecular function: binding (GO:0005488)
Glyma.01G039900	0.533709	0.618454	1.29157	2.63358	2.08562	1.49422	0.00165025	1.18967	up	--	--	Cellular Component: integral component of membrane (GO:0016021);; Molecular Function: polysaccharide binding (GO:0030247);;	--	--	--	--	Wall-associated receptor kinase galacturonan-binding	--	S	Function unknown	wall-associated receptor kinase-like 15 [Glycine max]	cellular component: membrane (GO:0016020);; cellular component: membrane part (GO:0044425);; molecular function: binding (GO:0005488)
Glyma.01G040200	51.1704	51.9215	55.9389	173.47	155.153	161.938	3.5553e-134	1.50419	up	[O]	Posttranslational modification, protein turnover, chaperones	Molecular Function: glutathione transferase activity (GO:0004364);; Cellular Component: cytoplasm (GO:0005737);; Biological Process: glutathione metabolic process (GO:0006749);;	K00799|1.4e-130|gmx:547576|K00799 glutathione S-transferase [EC:2.5.1.18] | (RefSeq) glutathione S-transferase GST 5	Glutathione metabolism (ko00480)	[O]	Posttranslational modification, protein turnover, chaperones	Glutathione S-transferase, N-terminal domain	Glutathione S-transferase U18 OS=Arabidopsis thaliana OX=3702 GN=GSTU18 PE=2 SV=1	O	Posttranslational modification, protein turnover, chaperones	glutathione S-transferase GST 5 [Glycine max]	molecular function: catalytic activity (GO:0003824);; cellular component: cell (GO:0005623);; cellular component: cell part (GO:0044464);; biological process: metabolic process (GO:0008152);; biological process: cellular process (GO:0009987)
Glyma.01G040300	7.17094	7.25553	7.67488	18.9026	16.4437	16.6231	1.7057e-29	1.10919	up	[R]	General function prediction only	--	--	--	[S]	Function unknown	--	--	S	Function unknown	tetratricopeptide repeat protein 38 [Glycine max]	--
Glyma.01G040400	11.516	9.62545	9.43448	6.80626	6.14209	5.97224	1.48626e-12	-0.813703	down	--	--	--	--	--	--	--	Domain of unknown function (DUF569)	--	S	Function unknown	uncharacterized protein LOC100811752 [Glycine max]	--
Glyma.01G040500	2.08879	2.71273	2.97297	4.09297	4.03238	5.9673	0.001029	0.738595	up	[S]	Function unknown	Cellular Component: chloroplast (GO:0009507);; Cellular Component: integral component of membrane (GO:0016021);;	K01728|7.8e-87|thj:104805137|K01728 pectate lyase [EC:4.2.2.2] | (RefSeq) probable pectate lyase 3 isoform X1	Pentose and glucuronate interconversions (ko00040)	--	--	Putative small multi-drug export protein	--	S	Function unknown	uncharacterized protein LOC100813905 [Glycine max]	cellular component: cell (GO:0005623);; cellular component: organelle (GO:0043226);; cellular component: cell part (GO:0044464);; cellular component: membrane (GO:0016020);; cellular component: membrane part (GO:0044425)
Glyma.01G040600	1.00069	1.16483	0.544151	3.52349	2.30312	2.98551	1.80093e-06	1.53509	up	[O]	Posttranslational modification, protein turnover, chaperones	Cellular Component: cytosol (GO:0005829);; Molecular Function: unfolded protein binding (GO:0051082);; Biological Process: chaperone mediated protein folding requiring cofactor (GO:0051085);; Molecular Function: chaperone binding (GO:0051087);;	K09510|2.1e-157|gmx:100814971|K09510 DnaJ homolog subfamily B member 4 | (RefSeq) dnaJ homolog subfamily B member 5	--	[O]	Posttranslational modification, protein turnover, chaperones	DnaJ C terminal domain	DnaJ protein homolog OS=Cucumis sativus OX=3659 GN=DNAJ1 PE=2 SV=1	O	Posttranslational modification, protein turnover, chaperones	dnaJ homolog subfamily B member 5 [Glycine max]	cellular component: cell (GO:0005623);; cellular component: cell part (GO:0044464);; molecular function: binding (GO:0005488);; biological process: cellular process (GO:0009987)
Glyma.01G040700	60.7571	50.0933	55.894	21.5192	23.4608	21.538	6.52497e-45	-1.44412	down	[O]	Posttranslational modification, protein turnover, chaperones	Biological Process: cell redox homeostasis (GO:0045454);;	K03671|1.2e-71|gmx:100527298|K03671 thioredoxin 1 | (RefSeq) uncharacterized protein LOC100527298	--	[O]	Posttranslational modification, protein turnover, chaperones	Thioredoxin	Thioredoxin H2 OS=Arabidopsis thaliana OX=3702 GN=TRX2 PE=1 SV=2	O	Posttranslational modification, protein turnover, chaperones	uncharacterized protein LOC100527298 [Glycine max]	biological process: cellular process (GO:0009987);; biological process: single-organism process (GO:0044699);; biological process: biological regulation (GO:0065007)
Glyma.01G040900	0.479954	0.545797	0.383374	1.56091	1.3301	1.40728	3.36773e-11	1.46157	up	[J]	Translation, ribosomal structure and biogenesis	Molecular Function: RNA binding (GO:0003723);; Molecular Function: helicase activity (GO:0004386);; Molecular Function: ATP binding (GO:0005524);; Cellular Component: spliceosomal complex (GO:0005681);;	K12813|0.0e+00|gmx:100791029|K12813 pre-mRNA-splicing factor ATP-dependent RNA helicase DHX16 [EC:3.6.4.13] | (RefSeq) pre-mRNA-splicing factor ATP-dependent RNA helicase DEAH1	Spliceosome (ko03040)	[A]	RNA processing and modification	Oligonucleotide/oligosaccharide-binding (OB)-fold	Pre-mRNA-splicing factor ATP-dependent RNA helicase DEAH1 OS=Arabidopsis thaliana OX=3702 GN=ESP3 PE=1 SV=1	A	RNA processing and modification	pre-mRNA-splicing factor ATP-dependent RNA helicase DEAH1 [Glycine max]	molecular function: binding (GO:0005488);; molecular function: catalytic activity (GO:0003824);; cellular component: cell (GO:0005623);; cellular component: macromolecular complex (GO:0032991);; cellular component: organelle (GO:0043226);; cellular component: organelle part (GO:0044422);; cellular component: cell part (GO:0044464)
Glyma.01G041400	49.7352	46.105	47.319	11.3626	11.327	11.7422	2.33571e-278	-2.17346	down	[E]	Amino acid transport and metabolism	Cellular Component: plasma membrane (GO:0005886);; Molecular Function: peptide:proton symporter activity (GO:0015333);; Cellular Component: integral component of membrane (GO:0016021);; Molecular Function: oligopeptide transmembrane transporter activity (GO:0035673);; Molecular Function: peptide transmembrane transporter activity (GO:1904680);;	K14638|4.5e-200|cmax:111493070|K14638 solute carrier family 15 (peptide/histidine transporter), member 3/4 | (RefSeq) protein NRT1/ PTR FAMILY 2.13-like	--	[E]	Amino acid transport and metabolism	POT family	Protein NRT1/ PTR FAMILY 2.13 OS=Arabidopsis thaliana OX=3702 GN=NPF2.13 PE=1 SV=1	E	Amino acid transport and metabolism	protein NRT1/ PTR FAMILY 2.13 [Glycine max]	cellular component: cell (GO:0005623);; cellular component: membrane (GO:0016020);; cellular component: cell part (GO:0044464);; biological process: single-organism process (GO:0044699);; biological process: localization (GO:0051179);; molecular function: transporter activity (GO:0005215);; cellular component: membrane part (GO:0044425)
Glyma.01G041700	16.4041	18.4136	17.7906	30.0373	29.9288	35.8553	1.21348e-16	0.752579	up	--	--	Cellular Component: nucleus (GO:0005634);; Molecular Function: sequence-specific DNA binding (GO:0043565);; Biological Process: positive regulation of transcription, DNA-templated (GO:0045893);;	K09338|5.0e-148|pvu:PHAVU_002G067200g|K09338 homeobox-leucine zipper protein | (RefSeq) hypothetical protein	--	[K]	Transcription	Homeobox associated leucine zipper	Homeobox-leucine zipper protein ATHB-16 OS=Arabidopsis thaliana OX=3702 GN=ATHB-16 PE=2 SV=2	K	Transcription	Homeobox-leucine zipper protein HAT5 [Glycine soja]	cellular component: cell (GO:0005623);; cellular component: organelle (GO:0043226);; cellular component: cell part (GO:0044464);; molecular function: binding (GO:0005488);; biological process: biological regulation (GO:0065007)
Glyma.01G042100	0.714032	0.40444	0.516927	1.16749	1.68383	1.73003	1.65677e-05	1.30732	up	[E]	Amino acid transport and metabolism	Molecular Function: peptide:proton symporter activity (GO:0015333);; Cellular Component: integral component of membrane (GO:0016021);; Molecular Function: oligopeptide transmembrane transporter activity (GO:0035673);; Molecular Function: peptide transmembrane transporter activity (GO:1904680);;	K14638|9.2e-304|ccaj:109801166|K14638 solute carrier family 15 (peptide/histidine transporter), member 3/4 | (RefSeq) protein NRT1/ PTR FAMILY 4.6-like	--	[E]	Amino acid transport and metabolism	POT family	Protein NRT1/ PTR FAMILY 4.6 OS=Arabidopsis thaliana OX=3702 GN=NPF4.6 PE=1 SV=1	E	Amino acid transport and metabolism	protein NRT1/ PTR FAMILY 4.6 [Glycine max]	biological process: single-organism process (GO:0044699);; biological process: localization (GO:0051179);; molecular function: transporter activity (GO:0005215);; cellular component: membrane (GO:0016020);; cellular component: membrane part (GO:0044425)
Glyma.01G042300	14.9318	15.223	15.9885	29.2045	27.6592	28.5689	2.4369e-22	0.7686	up	[T]	Signal transduction mechanisms	Cellular Component: nucleus (GO:0005634);;	K20715|4.7e-54|aof:109822415|K20715 phototropin [EC:2.7.11.1] | (RefSeq) LOW QUALITY PROTEIN: phototropin-1A-like	--	--	--	PAS domain	Protein TWIN LOV 1 OS=Arabidopsis thaliana OX=3702 GN=TLP1 PE=1 SV=2	T	Signal transduction mechanisms	proteolipid protein 2 [Glycine max]	cellular component: cell (GO:0005623);; cellular component: organelle (GO:0043226);; cellular component: cell part (GO:0044464)
Glyma.01G042400	14.694	15.1433	17.4157	11.5086	9.4458	9.9896	7.26013e-13	-0.73001	down	[T]	Signal transduction mechanisms	Molecular Function: protein serine/threonine kinase activity (GO:0004674);; Molecular Function: ATP binding (GO:0005524);;	K00924|1.0e-109|ath:AT3G55450|K00924 kinase [EC:2.7.1.-] | (RefSeq) PBL1; PBS1-like 1	--	[T]	Signal transduction mechanisms	Protein tyrosine and serine/threonine kinase	Probable serine/threonine-protein kinase PIX7 OS=Arabidopsis thaliana OX=3702 GN=PIX7 PE=1 SV=1	T	Signal transduction mechanisms	probable serine/threonine-protein kinase PIX7 [Glycine max]	biological process: metabolic process (GO:0008152);; biological process: cellular process (GO:0009987);; molecular function: catalytic activity (GO:0003824);; molecular function: binding (GO:0005488)
Glyma.01G043600	3.23985	2.68165	3.55184	1.79483	2.57042	1.67025	0.0312562	-0.718528	down	--	--	Biological Process: protein polyubiquitination (GO:0000209);; Molecular Function: ATP binding (GO:0005524);; Cellular Component: cytoplasm (GO:0005737);; Biological Process: DNA repair (GO:0006281);; Biological Process: histone ubiquitination (GO:0016574);; Biological Process: proteasome-mediated ubiquitin-dependent protein catabolic process (GO:0043161);; Molecular Function: ubiquitin conjugatin…	K10573|3.1e-86|gmx:100500581|K10573 ubiquitin-conjugating enzyme E2 A [EC:2.3.2.23] | (RefSeq) uncharacterized protein LOC100500581	Ubiquitin mediated proteolysis (ko04120)	[O]	Posttranslational modification, protein turnover, chaperones	Ubiquitin-conjugating enzyme	Ubiquitin-conjugating enzyme E2 2 OS=Medicago sativa OX=3879 GN=UBC2 PE=2 SV=1	O	Posttranslational modification, protein turnover, chaperones	uncharacterized protein LOC100500581 [Glycine max]	biological process: metabolic process (GO:0008152);; biological process: cellular process (GO:0009987);; molecular function: binding (GO:0005488);; cellular component: cell (GO:0005623);; cellular component: cell part (GO:0044464);; biological process: response to stimulus (GO:0050896);; biological process: cellular component organization or biogenesis (GO:0071840);; molecular function: catalytic…
Glyma.01G044200	29.6457	30.0377	27.5448	15.7979	16.8209	17.0884	7.35601e-30	-0.928368	down	--	--	Molecular Function: UDP-galactose transmembrane transporter activity (GO:0005459);; Molecular Function: UDP-glucose transmembrane transporter activity (GO:0005460);; Molecular Function: transmembrane transporter activity (GO:0022857);; Cellular Component: integral component of Golgi membrane (GO:0030173);; Cellular Component: integral component of endoplasmic reticulum membrane (GO:0030176);; Bio…	K15275|2.4e-192|gmx:100811913|K15275 solute carrier family 35 (UDP-galactose transporter), member B1 | (RefSeq) uncharacterized protein LOC100811913	--	[G]	Carbohydrate transport and metabolism	UAA transporter family	UDP-galactose/UDP-glucose transporter 3 OS=Arabidopsis thaliana OX=3702 GN=UTR3 PE=1 SV=1	G	Carbohydrate transport and metabolism	UDP-galactose/UDP-glucose transporter [Glycine max]	biological process: single-organism process (GO:0044699);; biological process: localization (GO:0051179);; molecular function: transporter activity (GO:0005215);; cellular component: cell (GO:0005623);; cellular component: membrane (GO:0016020);; cellular component: organelle (GO:0043226);; cellular component: organelle part (GO:0044422);; cellular component: membrane part (GO:0044425);; cellular…
Glyma.01G044500	7.72666	7.92229	6.77186	40.1611	47.4864	43.3178	6.71198e-99	2.41584	up	[J]	Translation, ribosomal structure and biogenesis	Cellular Component: integral component of membrane (GO:0016021);;	--	--	--	--	Bacterial PH domain	--	S	Function unknown	uncharacterized protein LOC100803562 [Glycine max]	cellular component: membrane (GO:0016020);; cellular component: membrane part (GO:0044425)
Glyma.01G044600	11.7425	12.4482	11.1626	20.1441	19.1134	19.3439	1.49451e-09	0.615248	up	--	--	Cellular Component: nucleus (GO:0005634);; Molecular Function: sequence-specific DNA binding (GO:0043565);; Biological Process: positive regulation of transcription, DNA-templated (GO:0045893);;	K09338|1.7e-133|gmx:100814080|K09338 homeobox-leucine zipper protein | (RefSeq) uncharacterized protein LOC100814080	--	[K]	Transcription	Homeobox associated leucine zipper	Homeobox-leucine zipper protein ATHB-13 OS=Arabidopsis thaliana OX=3702 GN=ATHB-13 PE=2 SV=2	K	Transcription	uncharacterized protein LOC100814080 isoform X2 [Glycine max]	cellular component: cell (GO:0005623);; cellular component: organelle (GO:0043226);; cellular component: cell part (GO:0044464);; molecular function: binding (GO:0005488);; biological process: biological regulation (GO:0065007)
Glyma.01G045200	39.3259	36.4679	39.0422	14.4597	10.9645	13.2154	1.73323e-52	-1.68802	down	--	--	--	--	--	--	--	--	--	--	--	uncharacterized protein LOC100819761 [Glycine max]	--
Glyma.01G045300	7.19613	8.24989	7.18602	4.11989	5.79767	5.36822	4.03698e-05	-0.675834	down	--	--	--	--	--	--	--	--	Protein GAMETE CELL DEFECTIVE 1, mitochondrial OS=Oryza sativa subsp. japonica OX=39947 GN=GCD1 PE=2 SV=1	--	--	uncharacterized protein LOC100806758 isoform X1 [Glycine max]	--
Glyma.01G045400	0.307762	0.541725	0.423102	20.987	19.949	16.042	3.70217e-68	5.22824	up	--	--	Cellular Component: integral component of membrane (GO:0016021);;	K17279|4.5e-95|gmx:100306464|K17279 receptor expression-enhancing protein 5/6 | (RefSeq) uncharacterized protein LOC100306464	--	[U]	Intracellular trafficking, secretion, and vesicular transport	TB2/DP1, HVA22 family	HVA22-like protein c OS=Arabidopsis thaliana OX=3702 GN=HVA22C PE=2 SV=1	U	Intracellular trafficking, secretion, and vesicular transport	uncharacterized protein LOC100306464 [Glycine max]	cellular component: membrane (GO:0016020);; cellular component: membrane part (GO:0044425)
Glyma.01G045500	17.2038	17.9521	17.4347	30.533	27.7136	27.8644	4.93178e-14	0.590709	up	--	--	Molecular Function: transcription factor activity, sequence-specific DNA binding (GO:0003700);; Cellular Component: nucleus (GO:0005634);; Molecular Function: sequence-specific DNA binding (GO:0043565);;	K16221|2.8e-30|lang:109335954|K16221 transcription factor TCP21 (protein CCA1 HIKING EXPEDITION) | (RefSeq) transcription factor TCP7-like	Circadian rhythm - plant (ko04712)	--	--	TCP family transcription factor	Transcription factor TCP14 OS=Arabidopsis thaliana OX=3702 GN=TCP14 PE=1 SV=1	K	Transcription	hypothetical protein GLYMA_01G045500 [Glycine max]	biological process: biological regulation (GO:0065007);; molecular function: nucleic acid binding transcription factor activity (GO:0001071);; cellular component: cell (GO:0005623);; cellular component: organelle (GO:0043226);; cellular component: cell part (GO:0044464);; molecular function: binding (GO:0005488)
Glyma.01G046000	1.5282	1.73911	1.85799	5.47127	5.36457	5.23442	6.01888e-19	1.51648	up	[I]	Lipid transport and metabolism	Biological Process: lipid metabolic process (GO:0006629);; Cellular Component: integral component of membrane (GO:0016021);; Molecular Function: oxidoreductase activity (GO:0016491);;	K21734|2.1e-271|gmx:100788222|K21734 sphingolipid 8-(E/Z)-desaturase [EC:1.14.19.29] | (RefSeq) SLD1.1; delta8-sphingolipid desaturase 1	--	[I]	Lipid transport and metabolism	Fatty acid desaturase	Delta(8)-fatty-acid desaturase 2 OS=Arabidopsis thaliana OX=3702 GN=SLD2 PE=1 SV=1	I	Lipid transport and metabolism	delta8-sphingolipid desaturase 1 [Glycine max]	biological process: metabolic process (GO:0008152);; biological process: single-organism process (GO:0044699);; cellular component: membrane (GO:0016020);; cellular component: membrane part (GO:0044425);; molecular function: catalytic activity (GO:0003824)
Glyma.01G046600	0.931569	0.56264	1.01649	2.53501	3.18779	2.38168	1.63902e-09	1.52407	up	--	--	Biological Process: phototropism (GO:0009638);;	--	--	--	--	--	Protein PHYTOCHROME KINASE SUBSTRATE 1 OS=Arabidopsis thaliana OX=3702 GN=PKS1 PE=1 SV=2	S	Function unknown	protein PHYTOCHROME KINASE SUBSTRATE 1 isoform X1 [Glycine max]	biological process: response to stimulus (GO:0050896)
Glyma.01G047000	133.993	146.674	135.581	89.8015	79.8131	70.2744	7.29369e-28	-0.914479	down	--	--	Molecular Function: structural constituent of ribosome (GO:0003735);; Cellular Component: ribosome (GO:0005840);; Biological Process: translation (GO:0006412);;	K02915|2.2e-58|gmx:100306077|K02915 large subunit ribosomal protein L34e | (RefSeq) 60S ribosomal protein L34	Ribosome (ko03010)	[J]	Translation, ribosomal structure and biogenesis	Ribosomal protein L34e	60S ribosomal protein L34 OS=Pisum sativum OX=3888 GN=RPL34 PE=2 SV=1	J	Translation, ribosomal structure and biogenesis	60S ribosomal protein L34 [Glycine max]	molecular function: structural molecule activity (GO:0005198);; cellular component: cell (GO:0005623);; cellular component: macromolecular complex (GO:0032991);; cellular component: organelle (GO:0043226);; cellular component: cell part (GO:0044464);; biological process: metabolic process (GO:0008152);; biological process: cellular process (GO:0009987)
Glyma.01G047100	16.2984	16.0314	15.7358	29.5187	28.2718	27.1976	2.47214e-24	0.700911	up	--	--	Molecular Function: ATP binding (GO:0005524);; Cellular Component: integral component of membrane (GO:0016021);; Molecular Function: hydrolase activity (GO:0016787);;	K01510|3.6e-310|gmx:100807287|K01510 apyrase [EC:3.6.1.5] | (RefSeq) probable apyrase 6 isoform X1	Purine metabolism (ko00230);; Pyrimidine metabolism (ko00240)	[F]	Nucleotide transport and metabolism	GDA1/CD39 (nucleoside phosphatase) family	Probable apyrase 6 OS=Arabidopsis thaliana OX=3702 GN=APY6 PE=2 SV=2	F	Nucleotide transport and metabolism	probable apyrase 6 isoform X1 [Glycine max]	molecular function: binding (GO:0005488);; cellular component: membrane (GO:0016020);; cellular component: membrane part (GO:0044425);; molecular function: catalytic activity (GO:0003824)
Glyma.01G047300	4.8473	3.76363	3.72829	7.176	8.48554	8.48986	5.21406e-08	0.841437	up	--	--	Molecular Function: monooxygenase activity (GO:0004497);; Molecular Function: iron ion binding (GO:0005506);; Molecular Function: oxidoreductase activity, acting on paired donors, with incorporation or reduction of molecular oxygen (GO:0016705);; Molecular Function: heme binding (GO:0020037);;	K12639|8.9e-10|ini:109187712|K12639 cytochrome P450 family 724 subfamily B polypeptide 1 [EC:1.14.13.-] | (RefSeq) cytochrome P450 724B1	Brassinosteroid biosynthesis (ko00905)	--	--	Cytochrome P450	--	Q	Secondary metabolites biosynthesis, transport and catabolism	hypothetical protein GLYMA_01G047300 [Glycine max]	biological process: metabolic process (GO:0008152);; biological process: single-organism process (GO:0044699);; molecular function: catalytic activity (GO:0003824);; molecular function: binding (GO:0005488)
Glyma.01G048000	2.67903	2.55808	2.82833	1.4634	1.47965	1.22118	3.27342e-13	-1.09204	down	--	--	Cellular Component: integral component of membrane (GO:0016021);;	--	--	--	--	Protein of unknown function (DUF1666)	--	S	Function unknown	uncharacterized protein LOC100817976 [Glycine max]	cellular component: membrane (GO:0016020);; cellular component: membrane part (GO:0044425)
Glyma.01G048700	3.4549	2.51003	2.15514	12.6009	12.1906	13.6988	1.43241e-30	2.09228	up	--	--	Biological Process: reproduction (GO:0000003);; Biological Process: protein polyubiquitination (GO:0000209);; Biological Process: cell morphogenesis (GO:0000902);; Biological Process: cell morphogenesis involved in differentiation (GO:0000904);; Biological Process: developmental process involved in reproduction (GO:0003006);; Molecular Function: molecular_function (GO:0003674);; Molecular Functio…	K11982|2.5e-47|oeu:111406194|K11982 E3 ubiquitin-protein ligase RNF115/126 [EC:2.3.2.27] | (RefSeq) E3 ubiquitin-protein ligase SIRP1 isoform X1	--	[O]	Posttranslational modification, protein turnover, chaperones	Ring finger domain	E3 ubiquitin-protein ligase MPSR1 OS=Arabidopsis thaliana OX=3702 GN=MPSR1 PE=1 SV=1	O	Posttranslational modification, protein turnover, chaperones	E3 ubiquitin-protein ligase MPSR1 [Glycine max]	biological process: reproduction (GO:0000003);; biological process: metabolic process (GO:0008152);; biological process: cellular process (GO:0009987);; biological process: developmental process (GO:0032502);; biological process: single-organism process (GO:0044699);; biological process: cellular component organization or biogenesis (GO:0071840);; biological process: reproductive process (GO:0022…
Glyma.01G049400	0.840179	0.496273	0.752159	1.10082	1.51423	1.38065	0.0141596	0.772716	up	--	--	Molecular Function: DNA binding (GO:0003677);; Molecular Function: transcription factor activity, sequence-specific DNA binding (GO:0003700);; Cellular Component: nucleus (GO:0005634);;	K16222|2.7e-59|csat:104740088|K16222 Dof zinc finger protein DOF5.5 | (RefSeq) cyclic dof factor 1	Circadian rhythm - plant (ko04712)	--	--	Dof domain, zinc finger	Cyclic dof factor 3 OS=Arabidopsis thaliana OX=3702 GN=CDF3 PE=1 SV=2	K	Transcription	cyclic dof factor 1 [Glycine max]	molecular function: binding (GO:0005488);; biological process: biological regulation (GO:0065007);; molecular function: nucleic acid binding transcription factor activity (GO:0001071);; cellular component: cell (GO:0005623);; cellular component: organelle (GO:0043226);; cellular component: cell part (GO:0044464)
Glyma.01G050100	31.385	31.3312	33.3724	360.828	383.079	361.66	0	3.40279	up	--	--	Cellular Component: extracellular region (GO:0005576);; Cellular Component: cell wall (GO:0005618);; Biological Process: plant-type cell wall organization (GO:0009664);; Cellular Component: membrane (GO:0016020);;	K20628|6.9e-123|pmum:103338493|K20628 expansin | (RefSeq) expansin-A1-like	--	--	--	Expansin C-terminal domain	Expansin-A10 OS=Arabidopsis thaliana OX=3702 GN=EXPA10 PE=2 SV=1	S	Function unknown	Expansin-A1 isoform A [Glycine soja]	cellular component: extracellular region (GO:0005576);; cellular component: cell (GO:0005623);; cellular component: cell part (GO:0044464);; biological process: cellular process (GO:0009987);; biological process: cellular component organization or biogenesis (GO:0071840);; cellular component: membrane (GO:0016020)
Glyma.01G051300	4.30727	3.03228	3.03538	0	0.090666	0	8.67758e-23	-5.98549	down	--	--	Molecular Function: DNA binding (GO:0003677);; Cellular Component: nucleus (GO:0005634);; Biological Process: regulation of transcription, DNA-templated (GO:0006355);;	K00521|2.1e-40|cmos:111447866|K00521 ferric-chelate reductase [EC:1.16.1.7] | (RefSeq) ferric reduction oxidase 7, chloroplastic-like	--	--	--	No apical meristem (NAM) protein	NAC domain-containing protein 2 OS=Solanum lycopersicum OX=4081 GN=NAP2 PE=2 SV=1	K	Transcription	NAC domain protein NAC1 [Glycine max]	molecular function: binding (GO:0005488);; cellular component: cell (GO:0005623);; cellular component: organelle (GO:0043226);; cellular component: cell part (GO:0044464);; biological process: biological regulation (GO:0065007)
Glyma.01G052300	0.4116	0.447016	0.333842	1.24243	1.10913	1.47918	4.7572e-06	1.51038	up	[G]	Carbohydrate transport and metabolism	--	K01369|1.0e-29|apro:F751_1333|K01369 legumain [EC:3.4.22.34] | (RefSeq) Vacuolar-processing enzyme beta-isozyme	--	[B]	Chromatin structure and dynamics	--	--	B	Chromatin structure and dynamics	uncharacterized protein LOC102666756 [Glycine max]	--
Glyma.01G052700	33.5146	34.462	36.1674	4.98554	5.97888	5.58676	1.05263e-144	-2.76067	down	--	--	--	--	--	--	--	--	--	--	--	uncharacterized protein LOC100789803 [Glycine max]	--
Glyma.01G053100	1.45914	1.3776	1.64806	0.929104	1.23518	0.98473	0.00112597	-0.625144	down	--	--	Molecular Function: nucleic acid binding (GO:0003676);; Biological Process: gene silencing by RNA (GO:0031047);;	K11593|0.0e+00|gmx:100796107|K11593 eukaryotic translation initiation factor 2C | (RefSeq) protein argonaute 7	--	[J]	Translation, ribosomal structure and biogenesis	Piwi domain	Protein argonaute 7 OS=Arabidopsis thaliana OX=3702 GN=AGO7 PE=2 SV=1	J	Translation, ribosomal structure and biogenesis	protein argonaute 7 [Glycine max]	molecular function: binding (GO:0005488);; biological process: cellular process (GO:0009987);; biological process: single-organism process (GO:0044699);; biological process: biological regulation (GO:0065007)
Glyma.01G053300	2.62629	2.30023	3.33271	8.84933	7.80936	8.19269	3.61321e-27	1.45804	up	--	--	Cellular Component: endoplasmic reticulum (GO:0005783);; Cellular Component: Golgi apparatus (GO:0005794);; Biological Process: protein targeting to membrane (GO:0006612);; Cellular Component: integral component of membrane (GO:0016021);; Biological Process: peptidyl-L-cysteine S-palmitoylation (GO:0018230);; Molecular Function: protein-cysteine S-palmitoyltransferase activity (GO:0019706);;	K20027|0.0e+00|gmx:100803007|K20027 palmitoyltransferase ZDHHC1/11 [EC:2.3.1.225] | (RefSeq) probable protein S-acyltransferase 22	--	[R]	General function prediction only	DHHC palmitoyltransferase	Probable protein S-acyltransferase 22 OS=Arabidopsis thaliana OX=3702 GN=PAT22 PE=2 SV=2	S	Function unknown	probable protein S-acyltransferase 22 [Glycine max]	cellular component: cell (GO:0005623);; cellular component: organelle (GO:0043226);; cellular component: cell part (GO:0044464);; biological process: localization (GO:0051179);; cellular component: membrane (GO:0016020);; cellular component: membrane part (GO:0044425);; biological process: metabolic process (GO:0008152);; biological process: cellular process (GO:0009987);; molecular function: cat…
Glyma.01G053800	4.20344	5.38608	4.98546	8.43276	9.99215	8.55246	5.24485e-08	0.752355	up	--	--	Molecular Function: transcription factor activity, sequence-specific DNA binding (GO:0003700);; Cellular Component: nucleus (GO:0005634);; Molecular Function: sequence-specific DNA binding (GO:0043565);;	K08819|5.3e-73|brp:103870946|K08819 cyclin-dependent kinase 12/13 [EC:2.7.11.22 2.7.11.23] | (RefSeq) WRKY58; probable WRKY transcription factor 58	--	--	--	WRKY DNA -binding domain	Probable WRKY transcription factor 4 OS=Arabidopsis thaliana OX=3702 GN=WRKY4 PE=1 SV=2	K	Transcription	probable WRKY transcription factor 4 [Glycine max]	biological process: biological regulation (GO:0065007);; molecular function: nucleic acid binding transcription factor activity (GO:0001071);; cellular component: cell (GO:0005623);; cellular component: organelle (GO:0043226);; cellular component: cell part (GO:0044464);; molecular function: binding (GO:0005488)
Glyma.01G054000	11.7594	10.0097	6.76117	34.0581	34.035	31.4025	5.19106e-28	1.67727	up	[J]	Translation, ribosomal structure and biogenesis	Molecular Function: translation initiation factor activity (GO:0003743);; Molecular Function: translation elongation factor activity (GO:0003746);; Biological Process: translational frameshifting (GO:0006452);; Molecular Function: ribosome binding (GO:0043022);; Biological Process: positive regulation of translational elongation (GO:0045901);; Biological Process: positive regulation of translatio…	K03263|1.7e-87|gmx:113001159|K03263 translation initiation factor 5A | (RefSeq) eukaryotic translation initiation factor 5A	--	[J]	Translation, ribosomal structure and biogenesis	Eukaryotic elongation factor 5A hypusine, DNA-binding OB fold	Eukaryotic translation initiation factor 5A OS=Manihot esculenta OX=3983 PE=2 SV=2	J	Translation, ribosomal structure and biogenesis	eukaryotic translation initiation factor 5A [Glycine max]	biological process: metabolic process (GO:0008152);; biological process: cellular process (GO:0009987);; molecular function: binding (GO:0005488);; biological process: biological regulation (GO:0065007)
Glyma.01G054400	2.61855	3.34429	3.11754	30.4846	23.5738	32.3209	1.65902e-75	3.10712	up	--	--	--	--	--	--	--	Protein of unknown function, DUF538	Uncharacterized protein At5g01610 OS=Arabidopsis thaliana OX=3702 GN=At5g01610 PE=1 SV=1	S	Function unknown	uncharacterized protein At5g01610 [Glycine max]	--
Glyma.01G054900	1.30149	1.13234	1.62496	0.879476	0.696981	0.873336	0.000306372	-0.836391	down	--	--	Molecular Function: hydrolase activity (GO:0016787);;	K22262|1.0e-114|qsu:112034235|K22262 WD repeat and FYVE domain-containing protein 3 | (RefSeq) protein SPIRRIG	--	[R]	General function prediction only	PPR repeat	Putative pentatricopeptide repeat-containing protein At1g69350, mitochondrial OS=Arabidopsis thaliana OX=3702 GN=PCMP-E66 PE=3 SV=1	S	Function unknown	putative pentatricopeptide repeat-containing protein At1g69350, mitochondrial [Glycine max]	molecular function: catalytic activity (GO:0003824)
Glyma.01G056800	9.19256	7.33631	8.08508	3.75279	3.8044	3.06419	3.09098e-15	-1.31416	down	--	--	Molecular Function: transcription factor activity, sequence-specific DNA binding (GO:0003700);; Cellular Component: nucleus (GO:0005634);; Molecular Function: sequence-specific DNA binding (GO:0043565);;	K12835|3.2e-34|cmax:111493042|K12835 ATP-dependent RNA helicase DDX42 [EC:3.6.4.13] | (RefSeq) DEAD-box ATP-dependent RNA helicase 24 isoform X1	Spliceosome (ko03040)	--	--	WRKY DNA -binding domain	Probable WRKY transcription factor 57 OS=Arabidopsis thaliana OX=3702 GN=WRKY57 PE=2 SV=1	K	Transcription	WRKY transcription factor 32 [Glycine max]	biological process: biological regulation (GO:0065007);; molecular function: nucleic acid binding transcription factor activity (GO:0001071);; cellular component: cell (GO:0005623);; cellular component: organelle (GO:0043226);; cellular component: cell part (GO:0044464);; molecular function: binding (GO:0005488)
Glyma.01G057100	21.2132	22.4609	23.5088	53.0002	55.2214	54.9269	3.57092e-81	1.16063	up	[M]	Cell wall/membrane/envelope biogenesis	Molecular Function: UDP-glucose 6-dehydrogenase activity (GO:0003979);; Molecular Function: NAD binding (GO:0051287);;	K00012|2.0e-280|gmx:100820448|K00012 UDPglucose 6-dehydrogenase [EC:1.1.1.22] | (RefSeq) UDP-glucose 6-dehydrogenase 4-like	Pentose and glucuronate interconversions (ko00040);; Ascorbate and aldarate metabolism (ko00053);; Amino sugar and nucleotide sugar metabolism (ko00520)	[GT]	Carbohydrate transport and metabolism;; Signal transduction mechanisms	UDP-glucose/GDP-mannose dehydrogenase family, NAD binding domain	UDP-glucose 6-dehydrogenase 2 OS=Arabidopsis thaliana OX=3702 GN=UGD2 PE=1 SV=1	--	--	UDP-glucose 6-dehydrogenase 4-like [Glycine max]	biological process: metabolic process (GO:0008152);; biological process: single-organism process (GO:0044699);; molecular function: catalytic activity (GO:0003824);; molecular function: binding (GO:0005488)
Glyma.01G057400	24.6177	24.4505	25.0068	19.6201	16.4948	17.411	6.99865e-12	-0.592554	down	[R]	General function prediction only	--	K21594|5.3e-15|csl:COCSUDRAFT_47382|K21594 translation factor GUF1, mitochondrial [EC:3.6.5.-] | (RefSeq) GTP-binding protein lepa	--	[H]	Coenzyme transport and metabolism	CobW/HypB/UreG, nucleotide-binding domain	--	H	Coenzyme transport and metabolism	COBW domain-containing protein 1 [Glycine max]	--
Glyma.01G058000	22.2236	25.7411	22.4948	15.6989	17.2611	15.4888	1.25861e-10	-0.656847	down	--	--	--	K06630|4.2e-139|gmx:100529130|K06630 14-3-3 protein epsilon | (RefSeq) SGF14e; 14-3-3 protein SGF14e	--	[O]	Posttranslational modification, protein turnover, chaperones	14-3-3 protein	14-3-3-like protein GF14 iota OS=Arabidopsis thaliana OX=3702 GN=GRF12 PE=2 SV=1	O	Posttranslational modification, protein turnover, chaperones	14-3-3 protein SGF14e [Glycine max]	--
Glyma.01G058300	24.5121	18.9425	20.076	65.7477	60.4076	67.1721	4.32163e-57	1.47728	up	--	--	Cellular Component: integral component of membrane (GO:0016021);;	K19891|2.0e-17|gmx:100776067|K19891 glucan endo-1,3-beta-glucosidase 1/2/3 [EC:3.2.1.39] | (RefSeq) glucan endo-1,3-beta-glucosidase 1 isoform X1	Starch and sucrose metabolism (ko00500)	--	--	X8 domain	PLASMODESMATA CALLOSE-BINDING PROTEIN 1 OS=Arabidopsis thaliana OX=3702 GN=PDCB1 PE=1 SV=1	S	Function unknown	PLASMODESMATA CALLOSE-BINDING PROTEIN 4 [Glycine max]	cellular component: membrane (GO:0016020);; cellular component: membrane part (GO:0044425)
Glyma.01G058400	0	0	0	2.19162	2.18636	2.75748	1.08431e-15	6.89719	up	[I]	Lipid transport and metabolism	Molecular Function: catalytic activity (GO:0003824);;	--	--	[R]	General function prediction only	Alpha/beta hydrolase family	--	S	Function unknown	uncharacterized protein LOC100792060 isoform X1 [Glycine max]	molecular function: catalytic activity (GO:0003824)
Glyma.01G058500	24.28	26.3821	27.7906	73.9458	69.1658	71.7612	4.29164e-97	1.31209	up	--	--	Molecular Function: allantoin uptake transmembrane transporter activity (GO:0005274);; Molecular Function: uracil:cation symporter activity (GO:0015505);; Cellular Component: membrane (GO:0016020);; Cellular Component: integral component of membrane (GO:0016021);;	--	--	--	--	Ureide permease	Probable ureide permease A3 (Fragment) OS=Vigna unguiculata OX=3917 GN=A3 PE=2 SV=2	S	Function unknown	probable ureide permease A3 isoform X1 [Glycine max]	biological process: single-organism process (GO:0044699);; biological process: localization (GO:0051179);; molecular function: transporter activity (GO:0005215);; cellular component: membrane (GO:0016020);; cellular component: membrane part (GO:0044425)
Glyma.01G058600	4.0844	5.76889	6.19574	1.90837	1.41658	2.46779	4.57649e-06	-1.54033	down	[C]	Energy production and conversion	Molecular Function: electron carrier activity (GO:0009055);; Cellular Component: integral component of membrane (GO:0016021);; Biological Process: respiratory electron transport chain (GO:0022904);; Cellular Component: intrinsic component of membrane (GO:0031224);;	K02635|8.0e-58|gmx:3989327|K02635 cytochrome b6 | (RefSeq) petB, GlmaCp051; cytochrome b6	Photosynthesis (ko00195)	[C]	Energy production and conversion	Cytochrome b/b6/petB	Cytochrome b6 OS=Glycine max OX=3847 GN=petB PE=3 SV=1	C	Energy production and conversion	hypothetical protein GLYMA_01G058600 [Glycine max]	molecular function: electron carrier activity (GO:0009055);; cellular component: membrane (GO:0016020);; cellular component: membrane part (GO:0044425);; biological process: metabolic process (GO:0008152);; biological process: cellular process (GO:0009987);; biological process: single-organism process (GO:0044699)
Glyma.01G058700	0.877162	0.621414	0.582933	2.16248	1.58203	2.91947	2.06026e-08	1.51162	up	--	--	--	--	--	--	--	PPR repeat family	--	--	--	putative pentatricopeptide repeat-containing protein At1g12700, mitochondrial [Glycine max]	--
Glyma.01G059100	3.23871	3.03618	3.17453	7.68126	6.49396	6.02433	5.90925e-12	0.916505	up	--	--	Molecular Function: molecular_function (GO:0003674);; Molecular Function: nucleic acid binding (GO:0003676);; Molecular Function: RNA binding (GO:0003723);; Molecular Function: catalytic activity (GO:0003824);; Molecular Function: nuclease activity (GO:0004518);; Molecular Function: endonuclease activity (GO:0004519);; Molecular Function: binding (GO:0005488);; Cellular Component: cellular_compon…	--	--	[R]	General function prediction only	PPR repeat family	Pentatricopeptide repeat-containing protein At5g50280, chloroplastic OS=Arabidopsis thaliana OX=3702 GN=EMB1006 PE=2 SV=1	S	Function unknown	hypothetical protein GLYMA_01G059100 [Glycine max]	molecular function: binding (GO:0005488);; molecular function: catalytic activity (GO:0003824);; biological process: metabolic process (GO:0008152);; biological process: cellular process (GO:0009987);; cellular component: cell (GO:0005623);; cellular component: cell part (GO:0044464);; cellular component: organelle (GO:0043226)
Glyma.01G059900	1.69719	1.94731	1.52562	2.42047	2.86453	3.7677	0.000645839	0.688701	up	--	--	--	--	--	--	--	PPR repeat family	--	--	--	putative pentatricopeptide repeat-containing protein At1g12700, mitochondrial [Glycine max]	--
Glyma.01G060300	0.5755	0.720064	0.551343	17.6159	18.4159	17.7506	9.69538e-151	4.71901	up	--	--	Cellular Component: nucleus (GO:0005634);; Biological Process: signal transduction (GO:0007165);; Biological Process: response to abscisic acid (GO:0009737);; Biological Process: negative regulation of transcription, DNA-templated (GO:0045892);;	--	--	--	--	Putative nuclear localisation signal	Ninja-family protein AFP2 OS=Arabidopsis thaliana OX=3702 GN=AFP2 PE=1 SV=1	S	Function unknown	ninja-family protein AFP3 [Glycine max]	cellular component: cell (GO:0005623);; cellular component: organelle (GO:0043226);; cellular component: cell part (GO:0044464);; biological process: cellular process (GO:0009987);; biological process: biological regulation (GO:0065007);; biological process: response to stimulus (GO:0050896)
Glyma.01G060700	6.9665	7.33362	7.95932	12.34	13.4756	13.8107	6.80338e-16	0.712549	up	[J]	Translation, ribosomal structure and biogenesis	Molecular Function: RNA binding (GO:0003723);; Molecular Function: helicase activity (GO:0004386);; Molecular Function: ATP binding (GO:0005524);; Cellular Component: nucleolus (GO:0005730);; Biological Process: positive regulation of transcription from RNA polymerase I promoter (GO:0045943);;	K12818|0.0e+00|gmx:100782527|K12818 ATP-dependent RNA helicase DHX8/PRP22 [EC:3.6.4.13] | (RefSeq) pre-mRNA-splicing factor ATP-dependent RNA helicase DEAH10 isoform X1	Spliceosome (ko03040)	[A]	RNA processing and modification	Helicase associated domain (HA2)	Pre-mRNA-splicing factor ATP-dependent RNA helicase DEAH10 OS=Arabidopsis thaliana OX=3702 GN=RID1 PE=1 SV=1	A	RNA processing and modification	pre-mRNA-splicing factor ATP-dependent RNA helicase DEAH10 isoform X1 [Glycine max]	molecular function: binding (GO:0005488);; molecular function: catalytic activity (GO:0003824);; cellular component: cell (GO:0005623);; cellular component: organelle (GO:0043226);; cellular component: organelle part (GO:0044422);; cellular component: cell part (GO:0044464);; biological process: biological regulation (GO:0065007)
Glyma.01G060900	36.5499	42.6114	38.7838	114.386	103.69	93.0334	9.61523e-40	1.27727	up	--	--	Cellular Component: cortical microtubule, transverse to long axis (GO:0010005);; Biological Process: cortical microtubule organization (GO:0043622);;	K18635|2.8e-51|gmx:100499684|K18635 protein SPIRAL1 and related proteins | (RefSeq) uncharacterized protein LOC100499684	--	--	--	--	Protein SPIRAL1-like 1 OS=Arabidopsis thaliana OX=3702 GN=SP1L1 PE=2 SV=1	S	Function unknown	Protein SPIRAL1-like 1 isoform B [Glycine soja]	cellular component: cell (GO:0005623);; cellular component: organelle (GO:0043226);; cellular component: organelle part (GO:0044422);; cellular component: cell part (GO:0044464);; cellular component: supramolecular complex (GO:0099080);; biological process: cellular process (GO:0009987);; biological process: single-organism process (GO:0044699);; biological process: cellular component organizatio…
Glyma.01G061000	2.49889	1.85824	1.44193	18.7437	17.8669	16.2088	5.19414e-70	3.02644	up	--	--	Cellular Component: integral component of membrane (GO:0016021);;	--	--	--	--	--	--	--	--	hypothetical protein glysoja_036148 [Glycine soja]	cellular component: membrane (GO:0016020);; cellular component: membrane part (GO:0044425)
Glyma.01G061800	5.96346	6.88026	5.93935	2.41041	1.69969	2.53095	4.54127e-27	-1.60691	down	[R]	General function prediction only	--	K07456|3.8e-48|pavi:110766748|K07456 DNA mismatch repair protein MutS2 | (RefSeq) uncharacterized protein LOC110766748	Mismatch repair (ko03430)	--	--	Domain of unknown function (DUF2828)	--	S	Function unknown	uncharacterized protein LOC100804606 [Glycine max]	--
Glyma.01G062400	18.0819	16.8893	17.7344	0.123873	0.033236	0.221877	1.21767e-50	-6.85476	down	[Q]	Secondary metabolites biosynthesis, transport and catabolism	Molecular Function: copper ion binding (GO:0005507);; Molecular Function: primary amine oxidase activity (GO:0008131);; Biological Process: amine metabolic process (GO:0009308);; Molecular Function: quinone binding (GO:0048038);;	K00276|0.0e+00|gmx:100819571|K00276 primary-amine oxidase [EC:1.4.3.21] | (RefSeq) putative copper amine oxidase precursor	Glycine, serine and threonine metabolism (ko00260);; Tyrosine metabolism (ko00350);; Phenylalanine metabolism (ko00360);; beta-Alanine metabolism (ko00410);; Isoquinoline alkaloid biosynthesis (ko00950);; Tropane, piperidine and pyridine alkaloid biosynthesis (ko00960)	[Q]	Secondary metabolites biosynthesis, transport and catabolism	Copper amine oxidase, enzyme domain	Primary amine oxidase OS=Pisum sativum OX=3888 PE=1 SV=1	Q	Secondary metabolites biosynthesis, transport and catabolism	putative copper amine oxidase precursor [Glycine max]	molecular function: binding (GO:0005488);; biological process: metabolic process (GO:0008152);; biological process: single-organism process (GO:0044699);; molecular function: catalytic activity (GO:0003824)
Glyma.01G063100	4.96325	4.60678	4.71823	10.5565	10.1042	10.9104	9.394e-16	1.01879	up	[I]	Lipid transport and metabolism	Molecular Function: jasmonate O-methyltransferase activity (GO:0030795);; Biological Process: methylation (GO:0032259);; Molecular Function: methyl jasmonate methylesterase activity (GO:0102078);;	K21483|1.1e-100|bna:106358999|K21483 salicylate 1-O-methyltransferase [EC:2.1.1.274] | (RefSeq) salicylate carboxymethyltransferase-like	--	--	--	SAM dependent carboxyl methyltransferase	Jasmonate O-methyltransferase OS=Arabidopsis thaliana OX=3702 GN=JMT PE=1 SV=3	S	Function unknown	salicylate carboxymethyltransferase-like [Glycine soja]	biological process: metabolic process (GO:0008152);; molecular function: catalytic activity (GO:0003824)
Glyma.01G063600	4.77193	3.94233	4.13381	2.76622	3.36795	3.17543	1.67202e-08	-0.585066	down	--	--	Cellular Component: integral component of membrane (GO:0016021);;	K20826|0.0e+00|gmx:100796310|K20826 RNA polymerase II-associated protein 1 | (RefSeq) transcriptional elongation regulator MINIYO isoform X1	--	[S]	Function unknown	RPAP1-like, C-terminal	Transcriptional elongation regulator MINIYO OS=Arabidopsis thaliana OX=3702 GN=IYO PE=1 SV=1	L	Replication, recombination and repair	transcriptional elongation regulator MINIYO isoform X1 [Glycine max]	cellular component: membrane (GO:0016020);; cellular component: membrane part (GO:0044425)
Glyma.01G063700	1.42253	1.42961	1.89054	6.08305	10.0283	9.55319	4.07813e-33	2.2534	up	--	--	Molecular Function: DNA binding (GO:0003677);; Cellular Component: nucleus (GO:0005634);; Cellular Component: host cell nucleus (GO:0042025);; Molecular Function: metal ion binding (GO:0046872);;	K20641|1.0e-13|cvr:CHLNCDRAFT_59250|K20641 Rho GTPase-activating protein 20 | (RefSeq) hypothetical protein	--	--	--	SBP domain	Squamosa promoter-binding-like protein 6 OS=Arabidopsis thaliana OX=3702 GN=SPL6 PE=1 SV=2	S	Function unknown	squamosa promoter-binding-like protein 6 isoform X1 [Glycine max]	molecular function: binding (GO:0005488);; cellular component: cell (GO:0005623);; cellular component: organelle (GO:0043226);; cellular component: cell part (GO:0044464);; cellular component: other organism (GO:0044215);; cellular component: other organism part (GO:0044217)
Glyma.01G065400	0.478396	0.583537	0.671206	10.3993	10.8139	10.7432	6.20828e-112	4.05303	up	--	--	Biological Process: proteolysis (GO:0006508);; Molecular Function: serine-type peptidase activity (GO:0008236);; Molecular Function: dipeptidyl-peptidase activity (GO:0008239);;	K01285|3.1e-300|gmx:100811751|K01285 lysosomal Pro-X carboxypeptidase [EC:3.4.16.2] | (RefSeq) lysosomal Pro-X carboxypeptidase isoform X1	--	[OR]	Posttranslational modification, protein turnover, chaperones;; General function prediction only	Serine carboxypeptidase S28	Probable serine protease EDA2 OS=Arabidopsis thaliana OX=3702 GN=EDA2 PE=2 SV=2	O	Posttranslational modification, protein turnover, chaperones	lysosomal Pro-X carboxypeptidase isoform X1 [Glycine max]	biological process: metabolic process (GO:0008152);; molecular function: catalytic activity (GO:0003824)
Glyma.01G065800	0.826851	0.79524	0.806772	0.250903	0.491107	0.22008	1.03966e-05	-1.42006	down	[U]	Intracellular trafficking, secretion, and vesicular transport	Biological Process: defense response (GO:0006952);; Molecular Function: ADP binding (GO:0043531);;	K15078|2.4e-146|tcc:18614561|K15078 structure-specific endonuclease subunit SLX1 [EC:3.6.1.-] | (RefSeq) putative disease resistance protein RGA3	--	[T]	Signal transduction mechanisms	NB-ARC domain	Disease resistance protein RGA2 OS=Solanum bulbocastanum OX=147425 GN=RGA2 PE=1 SV=1	T	Signal transduction mechanisms	disease resistance protein RGA2 [Glycine max]	biological process: response to stimulus (GO:0050896);; molecular function: binding (GO:0005488)
Glyma.01G067100	8.51279	8.0615	9.1225	3.51132	5.00453	4.3601	9.1161e-16	-1.10709	down	--	--	Molecular Function: UDP-glycosyltransferase activity (GO:0008194);;	K23260|2.1e-69|egr:104445126|K23260 scopoletin glucosyltransferase [EC:2.4.1.128] | (RefSeq) scopoletin glucosyltransferase	Phenylpropanoid biosynthesis (ko00940)	[GC]	Carbohydrate transport and metabolism;; Energy production and conversion	UDP-glucoronosyl and UDP-glucosyl transferase	UDP-glycosyltransferase 89A2 OS=Arabidopsis thaliana OX=3702 GN=UGT89A2 PE=2 SV=1	--	--	UDP-glycosyltransferase 89A2 [Glycine max]	molecular function: catalytic activity (GO:0003824)
Glyma.01G067900	9.31207	6.92196	7.90855	4.74301	3.83349	5.85728	4.61399e-07	-0.857646	down	--	--	Cellular Component: ubiquitin ligase complex (GO:0000151);; Biological Process: transcription-dependent tethering of RNA polymerase II gene DNA at nuclear periphery (GO:0000972);; Molecular Function: molecular_function (GO:0003674);; Molecular Function: nucleic acid binding (GO:0003676);; Molecular Function: RNA binding (GO:0003723);; Molecular Function: binding (GO:0005488);; Molecular Function:…	K14298|1.6e-186|gmx:100780721|K14298 mRNA export factor | (RefSeq) uncharacterized protein LOC100780721	RNA transport (ko03013)	[A]	RNA processing and modification	WD domain, G-beta repeat	Protein RAE1 OS=Arabidopsis thaliana OX=3702 GN=RAE1 PE=1 SV=2	A	RNA processing and modification	protein RAE1-like [Glycine soja]	cellular component: cell (GO:0005623);; cellular component: macromolecular complex (GO:0032991);; cellular component: cell part (GO:0044464);; biological process: cellular process (GO:0009987);; biological process: cellular component organization or biogenesis (GO:0071840);; molecular function: binding (GO:0005488);; cellular component: organelle (GO:0043226);; cellular component: organelle part …
Glyma.01G068200	0.153287	0.136373	0.246195	6.26472	4.76122	4.33829	1.29233e-28	4.41373	up	[Q]	Secondary metabolites biosynthesis, transport and catabolism	Molecular Function: oxidoreductase activity (GO:0016491);; Molecular Function: metal ion binding (GO:0046872);;	K05658|5.1e-86|cpep:111781709|K05658 ATP-binding cassette, subfamily B (MDR/TAP), member 1 [EC:7.6.2.2] | (RefSeq) uncharacterized protein LOC111781709	ABC transporters (ko02010)	[QR]	Secondary metabolites biosynthesis, transport and catabolism;; General function prediction only	2OG-Fe(II) oxygenase superfamily	Protein SRG1 OS=Arabidopsis thaliana OX=3702 GN=SRG1 PE=2 SV=1	Q	Secondary metabolites biosynthesis, transport and catabolism	Protein SRG1 [Glycine soja]	molecular function: catalytic activity (GO:0003824);; molecular function: binding (GO:0005488)
Glyma.01G068800	10.2843	11.5991	10.2358	6.16088	6.40784	6.46799	1.03047e-20	-0.867005	down	--	--	Cellular Component: integral component of membrane (GO:0016021);;	--	--	--	--	--	WPP domain-interacting tail-anchored protein 2 OS=Arabidopsis thaliana OX=3702 GN=WIT2 PE=1 SV=1	S	Function unknown	WPP domain-interacting tail-anchored protein 2 isoform X1 [Glycine max]	cellular component: membrane (GO:0016020);; cellular component: membrane part (GO:0044425)
Glyma.01G069000	13.8398	14.6196	11.7361	5.71616	5.84321	5.2077	9.18209e-12	-1.3639	down	--	--	Cellular Component: integral component of membrane (GO:0016021);;	--	--	--	--	--	--	--	--	hypothetical protein GLYMA_01G069000 [Glycine max]	cellular component: membrane (GO:0016020);; cellular component: membrane part (GO:0044425)
Glyma.01G069500	25.0365	25.7649	27.3986	16.5257	14.8129	16.7155	2.10954e-30	-0.827468	down	[O]	Posttranslational modification, protein turnover, chaperones	Molecular Function: ATP binding (GO:0005524);; Biological Process: protein refolding (GO:0042026);;	K04077|0.0e+00|gmx:100796464|K04077 chaperonin GroEL | (RefSeq) ruBisCO large subunit-binding protein subunit beta, chloroplastic isoform X1	RNA degradation (ko03018)	[O]	Posttranslational modification, protein turnover, chaperones	TCP-1/cpn60 chaperonin family	Chaperonin 60 subunit beta 4, chloroplastic OS=Arabidopsis thaliana OX=3702 GN=CPN60B4 PE=1 SV=1	O	Posttranslational modification, protein turnover, chaperones	ruBisCO large subunit-binding protein subunit beta, chloroplastic isoform X1 [Glycine max]	molecular function: binding (GO:0005488);; biological process: cellular process (GO:0009987)
Glyma.01G069600	11.4425	10.976	14.4487	20.684	22.235	20.1178	0.00662697	0.640138	up	--	--	Cellular Component: integral component of membrane (GO:0016021);;	--	--	--	--	--	--	--	--	hypothetical protein glysoja_030734, partial [Glycine soja]	cellular component: membrane (GO:0016020);; cellular component: membrane part (GO:0044425)
Glyma.01G071300	138.17	130.38	132.001	392.466	379.243	395.63	3.63989e-265	1.42222	up	--	--	Molecular Function: adenosylmethionine decarboxylase activity (GO:0004014);; Cellular Component: cytosol (GO:0005829);; Biological Process: S-adenosylmethioninamine biosynthetic process (GO:0006557);; Biological Process: spermine biosynthetic process (GO:0006597);; Biological Process: spermidine biosynthetic process (GO:0008295);;	K01611|2.9e-204|gmx:100785366|K01611 S-adenosylmethionine decarboxylase [EC:4.1.1.50] | (RefSeq) S-adenosylmethionine decarboxylase proenzyme	Cysteine and methionine metabolism (ko00270);; Arginine and proline metabolism (ko00330)	[T]	Signal transduction mechanisms	Adenosylmethionine decarboxylase	S-adenosylmethionine decarboxylase proenzyme OS=Vicia faba OX=3906 GN=SAMDC PE=2 SV=1	T	Signal transduction mechanisms	hypothetical protein GLYMA_01G071300 [Glycine max]	molecular function: catalytic activity (GO:0003824);; cellular component: cell (GO:0005623);; cellular component: cell part (GO:0044464);; biological process: metabolic process (GO:0008152);; biological process: cellular process (GO:0009987);; biological process: single-organism process (GO:0044699)
Glyma.01G071400	181.64	190.339	163.356	441.778	460.34	480.096	2.80575e-77	1.2477	up	--	--	--	K01611|1.3e-18|dcr:108199615|K01611 S-adenosylmethionine decarboxylase [EC:4.1.1.50] | (RefSeq) S-adenosylmethionine decarboxylase proenzyme	Cysteine and methionine metabolism (ko00270);; Arginine and proline metabolism (ko00330)	--	--	S-adenosyl-l-methionine decarboxylase leader peptide	--	S	Function unknown	hypothetical protein GLYMA_01G071400 [Glycine max]	--
Glyma.01G071700	1.39476	1.2289	1.32009	2.78594	3.25717	2.94099	9.66684e-09	1.05165	up	--		Molecular Function: protein serine/threonine kinase activity (GO:0004674);; Molecular Function: ATP binding (GO:0005524);; Cellular Component: integral component of membrane (GO:0016021);;	K13418|2.2e-162|ppp:112278174|K13418 somatic embryogenesis receptor kinase 1 [EC:2.7.10.1 2.7.11.1] | (RefSeq) LRR receptor kinase BAK1-like	--	--	--	Protein kinase domain	Protein NSP-INTERACTING KINASE 1 OS=Arabidopsis thaliana OX=3702 GN=NIK1 PE=1 SV=1	T	Signal transduction mechanisms	protein NSP-INTERACTING KINASE 2 [Glycine max]	biological process: metabolic process (GO:0008152);; biological process: cellular process (GO:0009987);; molecular function: catalytic activity (GO:0003824);; molecular function: binding (GO:0005488);; cellular component: membrane (GO:0016020);; cellular component: membrane part (GO:0044425)
Glyma.01G072000	2.27862	2.54955	2.63666	4.00431	4.25634	4.7734	0.00101979	0.603635	up	--	--	--	K05350|2.0e-10|nnu:104604855|K05350 beta-glucosidase [EC:3.2.1.21] | (RefSeq) beta-glucosidase 46	Cyanoamino acid metabolism (ko00460);; Starch and sucrose metabolism (ko00500);; Phenylpropanoid biosynthesis (ko00940)	--	--	FBD	F-box/FBD/LRR-repeat protein At1g13570 OS=Arabidopsis thaliana OX=3702 GN=At1g13570 PE=2 SV=1	S	Function unknown	F-box/FBD/LRR-repeat protein At1g13570 [Glycine max]	--
Glyma.01G073000	11.9185	12.8765	13.2956	23.1935	23.7666	25.6511	1.28714e-09	0.807673	up	--	--	Cellular Component: integral component of membrane (GO:0016021);;	K18204|9.3e-13|gmx:100811898|K18204 D-2-hydroxyglutarate dehydrogenase [EC:1.1.99.39] | (RefSeq) D-2-hydroxyglutarate dehydrogenase, mitochondrial	--	[C]	Energy production and conversion	--	D-2-hydroxyglutarate dehydrogenase, mitochondrial OS=Arabidopsis thaliana OX=3702 GN=D2HGDH PE=1 SV=3	C	Energy production and conversion	hypothetical protein GLYMA_01G073000 [Glycine max]	cellular component: membrane (GO:0016020);; cellular component: membrane part (GO:0044425)
Glyma.01G074500	3.72696	3.55412	3.59593	1.4347	1.38986	1.69418	1.15304e-08	-1.32591	down	--	--	--	--	--	[G]	Carbohydrate transport and metabolism	Histidine phosphatase superfamily (branch 1)	--	G	Carbohydrate transport and metabolism	uncharacterized protein LOC100780830 isoform X1 [Glycine max]	--
Glyma.01G074600	18.1749	18.2785	16.9666	4.4647	3.99745	4.35035	2.41639e-102	-2.17038	down	--	--	Molecular Function: UDP-glycosyltransferase activity (GO:0008194);;	K08237|3.6e-266|gmx:100776196|K08237 hydroquinone glucosyltransferase [EC:2.4.1.218] | (RefSeq) hydroquinone glucosyltransferase	--	[GC]	Carbohydrate transport and metabolism;; Energy production and conversion	UDP-glucoronosyl and UDP-glucosyl transferase	Hydroquinone glucosyltransferase OS=Rauvolfia serpentina OX=4060 GN=AS PE=1 SV=1	--	--	hydroquinone glucosyltransferase [Glycine max]	molecular function: catalytic activity (GO:0003824)
Glyma.01G075100	12.6326	12.5393	11.6153	4.95915	6.71631	6.08717	1.84884e-09	-1.15435	down	[J]	Translation, ribosomal structure and biogenesis	Molecular Function: translation elongation factor activity (GO:0003746);; Molecular Function: GTPase activity (GO:0003924);; Molecular Function: GTP binding (GO:0005525);; Cellular Component: mitochondrion (GO:0005739);; Biological Process: mitochondrial translational elongation (GO:0070125);;	K02355|5.0e-72|gmx:100796646|K02355 elongation factor G | (RefSeq) elongation factor G-2, mitochondrial isoform X1	--	[J]	Translation, ribosomal structure and biogenesis	Elongation factor Tu GTP binding domain	Elongation factor G-2, mitochondrial OS=Arabidopsis thaliana OX=3702 GN=MEFG2 PE=1 SV=1	J	Translation, ribosomal structure and biogenesis	hypothetical protein GLYMA_01G075100 [Glycine max]	biological process: metabolic process (GO:0008152);; biological process: cellular process (GO:0009987);; molecular function: binding (GO:0005488);; molecular function: catalytic activity (GO:0003824);; cellular component: cell (GO:0005623);; cellular component: organelle (GO:0043226);; cellular component: cell part (GO:0044464)
Glyma.01G075300	8.72863	8.69023	8.54657	4.99103	5.33958	5.25048	1.00785e-06	-0.851401	down	[J]	Translation, ribosomal structure and biogenesis	Molecular Function: translation elongation factor activity (GO:0003746);; Molecular Function: GTPase activity (GO:0003924);; Molecular Function: GTP binding (GO:0005525);; Cellular Component: mitochondrion (GO:0005739);; Biological Process: mitochondrial translational elongation (GO:0070125);;	K02355|3.1e-86|gmx:100796646|K02355 elongation factor G | (RefSeq) elongation factor G-2, mitochondrial isoform X1	--	[J]	Translation, ribosomal structure and biogenesis	Elongation factor Tu GTP binding domain	Elongation factor G-1, mitochondrial OS=Arabidopsis thaliana OX=3702 GN=MEFG1 PE=1 SV=1	J	Translation, ribosomal structure and biogenesis	hypothetical protein GLYMA_01G075300 [Glycine max]	biological process: metabolic process (GO:0008152);; biological process: cellular process (GO:0009987);; molecular function: binding (GO:0005488);; molecular function: catalytic activity (GO:0003824);; cellular component: cell (GO:0005623);; cellular component: organelle (GO:0043226);; cellular component: cell part (GO:0044464)
Glyma.01G075400	11.1222	12.2695	12.4079	8.47013	7.71056	8.06162	7.58517e-11	-0.679668	down	[J]	Translation, ribosomal structure and biogenesis	Molecular Function: translation elongation factor activity (GO:0003746);; Molecular Function: GTPase activity (GO:0003924);; Molecular Function: GTP binding (GO:0005525);; Cellular Component: mitochondrion (GO:0005739);; Biological Process: mitochondrial translational elongation (GO:0070125);;	K02355|2.5e-253|gmx:100796646|K02355 elongation factor G | (RefSeq) elongation factor G-2, mitochondrial isoform X1	--	[J]	Translation, ribosomal structure and biogenesis	Elongation factor G, domain IV	Elongation factor G-1, mitochondrial OS=Arabidopsis thaliana OX=3702 GN=MEFG1 PE=1 SV=1	J	Translation, ribosomal structure and biogenesis	hypothetical protein GLYMA_01G075400 [Glycine max]	biological process: metabolic process (GO:0008152);; biological process: cellular process (GO:0009987);; molecular function: binding (GO:0005488);; molecular function: catalytic activity (GO:0003824);; cellular component: cell (GO:0005623);; cellular component: organelle (GO:0043226);; cellular component: cell part (GO:0044464)
Glyma.01G075800	0.676021	0.739507	0.81235	2.14666	2.24642	2.18692	1.69187e-06	1.40651	up	--	--	Molecular Function: DNA binding (GO:0003677);; Cellular Component: nucleus (GO:0005634);; Cellular Component: host cell nucleus (GO:0042025);; Molecular Function: metal ion binding (GO:0046872);;	K13415|3.7e-18|mdm:103413440|K13415 protein brassinosteroid insensitive 1 [EC:2.7.10.1 2.7.11.1] | (RefSeq) uncharacterized protein LOC103413440 isoform X1	Plant hormone signal transduction (ko04075)	--	--	SBP domain	Squamosa promoter-binding-like protein 7 OS=Oryza sativa subsp. indica OX=39946 GN=SPL7 PE=2 SV=1	S	Function unknown	squamosa promoter-binding-like protein 7 isoform X1 [Glycine max]	molecular function: binding (GO:0005488);; cellular component: cell (GO:0005623);; cellular component: organelle (GO:0043226);; cellular component: cell part (GO:0044464);; cellular component: other organism (GO:0044215);; cellular component: other organism part (GO:0044217)
Glyma.01G076100	17.5881	18.0444	16.0554	34.0359	32.7226	27.5573	1.23562e-14	0.780643	up	--	--	--	K21596|1.2e-07|peq:110039033|K21596 calmodulin-binding transcription activator | (RefSeq) calmodulin-binding transcription activator 5-like	--	--	--	PAP_fibrillin	Probable plastid-lipid-associated protein 11, chloroplastic OS=Arabidopsis thaliana OX=3702 GN=PAP11 PE=2 SV=1	S	Function unknown	probable plastid-lipid-associated protein 11, chloroplastic isoform X2 [Glycine max]	--
Glyma.01G076900	5.0989	5.14399	6.30861	12.7158	13.3441	10.8358	1.22174e-16	1.03198	up	--	--	Cellular Component: nucleus (GO:0005634);; Molecular Function: protein dimerization activity (GO:0046983);;	K12126|4.9e-18|gmx:100820151|K12126 phytochrome-interacting factor 3 | (RefSeq) transcription factor PIF3	Plant hormone signal transduction (ko04075);; Circadian rhythm - plant (ko04712)	--	--	Helix-loop-helix DNA-binding domain	Transcription factor UNE10 OS=Arabidopsis thaliana OX=3702 GN=UNE10 PE=2 SV=1	K	Transcription	transcription factor UNE10 [Glycine max]	cellular component: cell (GO:0005623);; cellular component: organelle (GO:0043226);; cellular component: cell part (GO:0044464);; molecular function: binding (GO:0005488)
Glyma.01G077100	1.40856	0.875604	1.37144	5.57652	7.25898	7.89419	5.18379e-17	2.30638	up	--	--	Cellular Component: plasma membrane (GO:0005886);; Cellular Component: integral component of membrane (GO:0016021);;	K20855|6.1e-52|dzi:111275668|K20855 beta-1,3-galactosyltransferase 1/2/3/4/5/7/8 [EC:2.4.1.-] | (RefSeq) probable beta-1,3-galactosyltransferase 4 isoform X1	--	--	--	Domain of unknown function (DUF588)	CASP-like protein 2D1 OS=Glycine max OX=3847 PE=2 SV=1	S	Function unknown	CASP-like protein 2D1 [Glycine max]	cellular component: cell (GO:0005623);; cellular component: membrane (GO:0016020);; cellular component: cell part (GO:0044464);; cellular component: membrane part (GO:0044425)
Glyma.01G077300	49.4733	52.9724	50.9051	37.6877	34.5477	37.2516	2.10928e-25	-0.605115	down	[S]	Function unknown	Cellular Component: chloroplast envelope (GO:0009941);; Cellular Component: integral component of membrane (GO:0016021);;	--	--	[CU]	Energy production and conversion;; Intracellular trafficking, secretion, and vesicular transport	--	Uncharacterized protein At5g03900, chloroplastic OS=Arabidopsis thaliana OX=3702 GN=At5g03900 PE=2 SV=2	--	--	uncharacterized protein At5g03900, chloroplastic [Glycine max]	cellular component: cell (GO:0005623);; cellular component: organelle (GO:0043226);; cellular component: organelle part (GO:0044422);; cellular component: cell part (GO:0044464);; cellular component: membrane (GO:0016020);; cellular component: membrane part (GO:0044425)
Glyma.01G078000	0.676207	1.02223	0.733473	1.82416	1.74577	1.05541	0.0403108	0.775265	up	--	--	Cellular Component: integral component of membrane (GO:0016021);;	--	--	--	--	Salt stress response/antifungal	Plasmodesmata-located protein 8 OS=Arabidopsis thaliana OX=3702 GN=PDLP8 PE=1 SV=1	S	Function unknown	cysteine-rich repeat secretory protein 15 [Glycine max]	cellular component: membrane (GO:0016020);; cellular component: membrane part (GO:0044425)
Glyma.01G078200	11.7543	9.6817	12.2316	35.2046	28.3046	32.7296	2.85952e-26	1.38155	up	--	--	Biological Process: response to auxin (GO:0009733);;	K14488|3.8e-90|gmx:100783436|K14488 SAUR family protein | (RefSeq) auxin-responsive protein SAUR36	Plant hormone signal transduction (ko04075)	--	--	Auxin responsive protein	Auxin-responsive protein SAUR36 OS=Arabidopsis thaliana OX=3702 GN=SAUR36 PE=2 SV=1	S	Function unknown	auxin-responsive protein SAUR36 [Glycine max]	biological process: response to stimulus (GO:0050896)
Glyma.01G078400	11.0233	11.3438	11.6092	6.59202	7.04355	8.68838	1.08924e-10	-0.720435	down	--	--	Cellular Component: peroxisome (GO:0005777);; Cellular Component: cytoskeleton (GO:0005856);; Biological Process: response to red or far red light (GO:0009639);; Biological Process: negative gravitropism (GO:0009959);;	--	--	--	--	Plant protein of unknown function (DUF641)	--	S	Function unknown	hypothetical protein GLYMA_01G078400 [Glycine max]	cellular component: cell (GO:0005623);; cellular component: organelle (GO:0043226);; cellular component: cell part (GO:0044464);; biological process: response to stimulus (GO:0050896)
Glyma.01G079100	15.1636	14.4137	15.4811	30.5614	33.622	32.0754	2.74822e-52	0.973681	up	[HT]	Coenzyme transport and metabolism;; Signal transduction mechanisms	Molecular Function: protein kinase activity (GO:0004672);; Molecular Function: ATP binding (GO:0005524);;	K08869|0.0e+00|gmx:100803551|K08869 aarF domain-containing kinase | (RefSeq) protein ACTIVITY OF BC1 COMPLEX KINASE 3, chloroplastic isoform X1	--	[R]	General function prediction only	ABC1 family	Protein ACTIVITY OF BC1 COMPLEX KINASE 3, chloroplastic OS=Arabidopsis thaliana OX=3702 GN=ABC1K3 PE=1 SV=1	S	Function unknown	protein ACTIVITY OF BC1 COMPLEX KINASE 3, chloroplastic isoform X1 [Glycine max]	biological process: metabolic process (GO:0008152);; biological process: cellular process (GO:0009987);; molecular function: catalytic activity (GO:0003824);; molecular function: binding (GO:0005488)
Glyma.01G079200	3.28925	2.57169	2.86315	4.92642	4.77285	6.50553	0.0286049	0.68021	up	--	--	Molecular Function: cysteine-type endopeptidase activity (GO:0004197);;	K22684|3.3e-21|gmx:100796278|K22684 metacaspase-1 [EC:3.4.22.-] | (RefSeq) uncharacterized protein LOC100796278	--	--	--	--	--	--	--	hypothetical protein GLYMA_01G079200 [Glycine max]	biological process: metabolic process (GO:0008152);; molecular function: catalytic activity (GO:0003824)
Glyma.01G080200	79.178	83.7464	78.5893	49.6645	47.3262	46.6865	1.23029e-33	-0.867856	down	--	--	Cellular Component: cytosol (GO:0005829);; Cellular Component: nascent polypeptide-associated complex (GO:0005854);; Cellular Component: polysomal ribosome (GO:0042788);;	--	--	[K]	Transcription	NAC domain	Nascent polypeptide-associated complex subunit beta OS=Arabidopsis thaliana OX=3702 GN=At1g73230 PE=2 SV=1	K	Transcription	uncharacterized protein LOC100500678 [Glycine max]	cellular component: cell (GO:0005623);; cellular component: cell part (GO:0044464);; cellular component: macromolecular complex (GO:0032991);; cellular component: organelle (GO:0043226)
Glyma.01G080500	12.9218	14.8564	14.0658	23.481	21.9127	23.139	3.04111e-10	0.592181	up	--	--	Cellular Component: integral component of membrane (GO:0016021);;	--	--	--	--	--	--	--	--	uncharacterized protein LOC102663973 [Glycine max]	cellular component: membrane (GO:0016020);; cellular component: membrane part (GO:0044425)
Glyma.01G080600	5.71796	6.93739	5.49952	10.9568	11.5043	12.1005	4.96469e-11	0.809302	up	[I]	Lipid transport and metabolism	Molecular Function: acylglycerol lipase activity (GO:0047372);;	K01054|8.3e-232|gmx:100807463|K01054 acylglycerol lipase [EC:3.1.1.23] | (RefSeq) caffeoylshikimate esterase isoform X1	Glycerolipid metabolism (ko00561)	[I]	Lipid transport and metabolism	Serine aminopeptidase, S33	Caffeoylshikimate esterase OS=Arabidopsis thaliana OX=3702 GN=CSE PE=1 SV=1	I	Lipid transport and metabolism	caffeoylshikimate esterase isoform X1 [Glycine max]	molecular function: catalytic activity (GO:0003824)
Glyma.01G080900	4.21707	3.17579	3.7638	21.5226	19.8455	18.5707	1.21799e-46	2.27699	up	--	--	Cellular Component: integral component of membrane (GO:0016021);;	--	--	--	--	Protein of unknown function (DUF1218)	--	S	Function unknown	uncharacterized protein LOC100306644 precursor [Glycine max]	cellular component: membrane (GO:0016020);; cellular component: membrane part (GO:0044425)
Glyma.01G081100	11.9735	13.7398	13.9888	7.90836	6.65957	8.36217	4.22886e-14	-0.90441	down	--	--	Molecular Function: DNA binding (GO:0003677);; Molecular Function: transcription factor activity, sequence-specific DNA binding (GO:0003700);; Cellular Component: nucleus (GO:0005634);;	K13434|4.0e-18|ini:109162860|K13434 pathogenesis-related genes transcriptional activator PTI6 | (RefSeq) pathogenesis-related genes transcriptional activator PTI6-like	Plant-pathogen interaction (ko04626)	--	--	AP2 domain	Ethylene-responsive transcription factor ERF118 OS=Arabidopsis thaliana OX=3702 GN=ERF118 PE=1 SV=1	K	Transcription	ethylene-responsive transcription factor ERF118 [Glycine max]	molecular function: binding (GO:0005488);; biological process: biological regulation (GO:0065007);; molecular function: nucleic acid binding transcription factor activity (GO:0001071);; cellular component: cell (GO:0005623);; cellular component: organelle (GO:0043226);; cellular component: cell part (GO:0044464)
Glyma.01G081300	7.33452	5.70315	6.43659	35.0634	37.5753	36.4215	4.45497e-220	2.3571	up	[G]	Carbohydrate transport and metabolism	Molecular Function: carbohydrate binding (GO:0030246);; Molecular Function: maltose alpha-glucosidase activity (GO:0032450);;	K15925|0.0e+00|gmx:100808526|K15925 alpha-D-xyloside xylohydrolase [EC:3.2.1.177] | (RefSeq) alpha-xylosidase 1	--	[G]	Carbohydrate transport and metabolism	Glycosyl hydrolases family 31	Alpha-xylosidase 1 OS=Arabidopsis thaliana OX=3702 GN=XYL1 PE=1 SV=1	G	Carbohydrate transport and metabolism	alpha-xylosidase 1 [Glycine max]	molecular function: binding (GO:0005488);; molecular function: catalytic activity (GO:0003824)
Glyma.01G081700	2.21449	2.37488	2.8521	0.155515	0.234758	0.046406	4.62616e-29	-4.07807	down	[E]	Amino acid transport and metabolism	Cellular Component: integral component of membrane (GO:0016021);; Molecular Function: transmembrane transporter activity (GO:0022857);;	K14638|1.6e-277|gmx:100810311|K14638 solute carrier family 15 (peptide/histidine transporter), member 3/4 | (RefSeq) protein NRT1/ PTR FAMILY 3.1	--	[E]	Amino acid transport and metabolism	POT family	Protein NRT1/ PTR FAMILY 3.1 OS=Arabidopsis thaliana OX=3702 GN=NPF3.1 PE=2 SV=1	E	Amino acid transport and metabolism	Putative nitrite transporter [Glycine soja]	cellular component: membrane (GO:0016020);; cellular component: membrane part (GO:0044425);; biological process: localization (GO:0051179);; molecular function: transporter activity (GO:0005215)
Glyma.01G082000	2.10259	1.75003	1.85697	1.45314	1.02904	1.08206	0.00865061	-0.786808	down	[L]	Replication, recombination and repair	Biological Process: base-excision repair (GO:0006284);; Molecular Function: DNA-3-methyladenine glycosylase activity (GO:0008725);;	K01246|6.3e-166|gmx:100810677|K01246 DNA-3-methyladenine glycosylase I [EC:3.2.2.20] | (RefSeq) uncharacterized protein LOC100810677	Base excision repair (ko03410)	--	--	Methyladenine glycosylase	--	L	Replication, recombination and repair	uncharacterized protein LOC100810677 [Glycine max]	biological process: metabolic process (GO:0008152);; biological process: cellular process (GO:0009987);; biological process: response to stimulus (GO:0050896);; molecular function: catalytic activity (GO:0003824)
Glyma.01G082200	47.4531	49.0104	48.1506	30.0641	30.4958	32.1712	3.41189e-44	-0.762895	down	[E]	Amino acid transport and metabolism	Molecular Function: 3-dehydroquinate dehydratase activity (GO:0003855);; Molecular Function: shikimate 3-dehydrogenase (NADP+) activity (GO:0004764);; Biological Process: chorismate biosynthetic process (GO:0009423);; Biological Process: shikimate metabolic process (GO:0019632);;	K13832|4.8e-302|gmx:100811217|K13832 3-dehydroquinate dehydratase / shikimate dehydrogenase [EC:4.2.1.10 1.1.1.25] | (RefSeq) bifunctional 3-dehydroquinate dehydratase/shikimate dehydrogenase, chloroplastic isoform X2	Phenylalanine, tyrosine and tryptophan biosynthesis (ko00400);; Biosynthesis of amino acids (ko01230)	[E]	Amino acid transport and metabolism	Type I 3-dehydroquinase	Bifunctional 3-dehydroquinate dehydratase/shikimate dehydrogenase, chloroplastic OS=Arabidopsis thaliana OX=3702 GN=EMB3004 PE=1 SV=1	E	Amino acid transport and metabolism	hypothetical protein GLYMA_01G082200 [Glycine max]	molecular function: catalytic activity (GO:0003824);; biological process: metabolic process (GO:0008152);; biological process: single-organism process (GO:0044699);; biological process: cellular process (GO:0009987)
Glyma.01G082400	34.008	34.3404	35.9868	23.5598	22.9972	25.9624	9.27425e-26	-0.644021	down	--	--	Molecular Function: chromatin binding (GO:0003682);;	--	--	--	--	Agenet domain	--	S	Function unknown	agenet and bromo-adjacent homology domain-containing protein [Glycine max]	molecular function: binding (GO:0005488)
Glyma.01G082500	6.26348	7.15389	5.54013	4.78176	4.14832	3.72936	0.00755988	-0.687954	down	--	--	Biological Process: metal ion transport (GO:0030001);; Molecular Function: metal ion binding (GO:0046872);;	--	--	--	--	--	--	--	--	uncharacterized protein LOC100811739 isoform X1 [Glycine max]	biological process: localization (GO:0051179);; molecular function: binding (GO:0005488)
Glyma.01G083700	0.49651	0.448846	0.279952	1.44534	1.54938	1.79583	2.76139e-09	1.79253	up	[S]	Function unknown	Cellular Component: plant-type vacuole membrane (GO:0009705);; Biological Process: malate transport (GO:0015743);; Cellular Component: integral component of membrane (GO:0016021);;	K03695|1.9e-24|egr:104416563|K03695 ATP-dependent Clp protease ATP-binding subunit ClpB | (RefSeq) chaperone protein ClpB1-like	--	[R]	General function prediction only	Aluminium activated malate transporter	Aluminum-activated malate transporter 4 OS=Arabidopsis thaliana OX=3702 GN=ALMT4 PE=3 SV=1	S	Function unknown	aluminum-activated malate transporter 4 [Glycine max]	cellular component: cell (GO:0005623);; cellular component: membrane (GO:0016020);; cellular component: organelle (GO:0043226);; cellular component: organelle part (GO:0044422);; cellular component: cell part (GO:0044464);; biological process: single-organism process (GO:0044699);; biological process: localization (GO:0051179);; cellular component: membrane part (GO:0044425)
Glyma.01G084500	4.63439	6.09372	4.80554	8.36448	9.27565	9.22802	8.69374e-08	0.687333	up	--	--	Cellular Component: membrane (GO:0016020);; Cellular Component: integral component of membrane (GO:0016021);; Molecular Function: transmembrane transporter activity (GO:0022857);; Biological Process: transmembrane transport (GO:0055085);;	--	--	[I]	Lipid transport and metabolism	Plasma-membrane choline transporter	--	I	Lipid transport and metabolism	CTL-like protein DDB_G0274487 isoform X1 [Glycine max]	cellular component: membrane (GO:0016020);; cellular component: membrane part (GO:0044425);; biological process: localization (GO:0051179);; molecular function: transporter activity (GO:0005215)
Glyma.01G084800	1.63775	1.03187	2.3698	3.43011	3.44922	3.95925	4.57267e-05	0.969619	up	--	--	Cellular Component: integral component of membrane (GO:0016021);;	K19476|1.5e-24|cic:CICLE_v10026997mg|K19476 vacuolar protein sorting-associated protein IST1 | (RefSeq) hypothetical protein	Endocytosis (ko04144)	[E]	Amino acid transport and metabolism	Transmembrane amino acid transporter protein	Lysine histidine transporter-like 6 OS=Arabidopsis thaliana OX=3702 GN=At1g25530 PE=2 SV=1	E	Amino acid transport and metabolism	lysine histidine transporter-like 6 [Glycine max]	cellular component: membrane (GO:0016020);; cellular component: membrane part (GO:0044425)
Glyma.01G086000	5.39923	5.53868	5.86996	2.14347	1.48768	1.37051	1.16671e-23	-1.85656	down	--	--	Biological Process: maturation of LSU-rRNA from tricistronic rRNA transcript (SSU-rRNA, 5.8S rRNA, LSU-rRNA) (GO:0000463);; Biological Process: maturation of 5.8S rRNA from tricistronic rRNA transcript (SSU-rRNA, 5.8S rRNA, LSU-rRNA) (GO:0000466);; Cellular Component: nucleoplasm (GO:0005654);; Cellular Component: nucleolus (GO:0005730);; Cellular Component: preribosome, large subunit precursor (…	K14863|4.4e-258|gmx:100818682|K14863 ribosome biogenesis protein | (RefSeq) ribosome biogenesis protein WDR12 homolog isoform X1	--	[Z]	Cytoskeleton	WD domain, G-beta repeat	Ribosome biogenesis protein WDR12 homolog OS=Arabidopsis thaliana OX=3702 GN=WDR12 PE=1 SV=1	Z	Cytoskeleton	ribosome biogenesis protein WDR12 homolog isoform X1 [Glycine max]	biological process: metabolic process (GO:0008152);; biological process: cellular process (GO:0009987);; biological process: cellular component organization or biogenesis (GO:0071840);; cellular component: cell (GO:0005623);; cellular component: organelle (GO:0043226);; cellular component: organelle part (GO:0044422);; cellular component: cell part (GO:0044464);; cellular component: macromolecula…
Glyma.01G086200	0.602143	0.430309	0.554358	0.244635	0.326712	0.388727	0.00882362	-0.81689	down	--	--	Biological Process: regulation of alternative mRNA splicing, via spliceosome (GO:0000381);; Molecular Function: RNA binding (GO:0003723);; Cellular Component: nucleus (GO:0005634);; Cellular Component: cytoplasm (GO:0005737);; Cellular Component: nuclear speck (GO:0016607);; Biological Process: mRNA cis splicing, via spliceosome (GO:0045292);;	K12891|5.1e-77|gmx:102669651|K12891 splicing factor, arginine/serine-rich 2 | (RefSeq) uncharacterized protein LOC102669651	Spliceosome (ko03040)	--	--	RNA recognition motif. (a.k.a. RRM, RBD, or RNP domain)	Mediator of RNA polymerase II transcription subunit 25 OS=Solanum lycopersicum OX=4081 GN=MED25 PE=1 SV=1	--	--	hypothetical protein GLYMA_01G086200 [Glycine max]	biological process: biological regulation (GO:0065007);; molecular function: binding (GO:0005488);; cellular component: cell (GO:0005623);; cellular component: organelle (GO:0043226);; cellular component: cell part (GO:0044464);; cellular component: membrane-enclosed lumen (GO:0031974);; cellular component: organelle part (GO:0044422);; biological process: metabolic process (GO:0008152);; biologi…
Glyma.01G086600	3.14925	2.70793	3.78588	2.17156	1.84671	2.27109	0.00186867	-0.739117	down	--	--	--	K15168|1.0e-89|pvu:PHAVU_003G028300g|K15168 mediator of RNA polymerase II transcription subunit 25 | (RefSeq) hypothetical protein	--	--	--	Mediator complex subunit 25 von Willebrand factor type A	Mediator of RNA polymerase II transcription subunit 25 OS=Solanum lycopersicum OX=4081 GN=MED25 PE=1 SV=1	S	Function unknown	hypothetical protein GLYMA_01G086600 [Glycine max]	--
Glyma.01G086700	8.67935	9.95085	9.32365	0.084949	0.247084	0.619	1.67703e-14	-4.5648	down	--	--	Molecular Function: DNA binding (GO:0003677);; Cellular Component: nucleus (GO:0005634);;	K14491|1.1e-10|gab:108461714|K14491 two-component response regulator ARR-B family | (RefSeq) two-component response regulator ARR12-like	Plant hormone signal transduction (ko04075)	--	--	Myb-like DNA-binding domain	Transcription factor HHO2 OS=Arabidopsis thaliana OX=3702 GN=HHO2 PE=1 SV=1	K	Transcription	transcription factor HHO2 [Glycine max]	molecular function: binding (GO:0005488);; cellular component: cell (GO:0005623);; cellular component: organelle (GO:0043226);; cellular component: cell part (GO:0044464)
Glyma.01G087100	24.6608	25.1595	27.5181	17.6248	20.349	17.7592	9.79711e-08	-0.589798	down	--	--	Cellular Component: integral component of membrane (GO:0016021);;	K01265|3.9e-78|gmx:100776460|K01265 methionyl aminopeptidase [EC:3.4.11.18] | (RefSeq) methionine aminopeptidase 1B, chloroplastic isoform X1	--	[O]	Posttranslational modification, protein turnover, chaperones	--	Methionine aminopeptidase 1B, chloroplastic OS=Arabidopsis thaliana OX=3702 GN=MAP1B PE=2 SV=2	O	Posttranslational modification, protein turnover, chaperones	hypothetical protein GLYMA_01G087100 [Glycine max]	cellular component: membrane (GO:0016020);; cellular component: membrane part (GO:0044425)
Glyma.01G087500	22.1935	20.7289	22.5486	5.22302	4.45276	4.87695	4.64741e-108	-2.28386	down	--	--	Molecular Function: DNA binding (GO:0003677);; Molecular Function: transcription factor activity, sequence-specific DNA binding (GO:0003700);; Cellular Component: nucleus (GO:0005634);;	K09287|2.4e-207|gmx:100776987|K09287 RAV-like factor | (RefSeq) AP2/ERF and B3 domain-containing transcription repressor TEM1	--	--	--	B3 DNA binding domain	AP2/ERF and B3 domain-containing transcription repressor TEM1 OS=Arabidopsis thaliana OX=3702 GN=TEM1 PE=1 SV=1	K	Transcription	AP2/ERF transcription factor family protein RAV1 [Glycine max]	molecular function: binding (GO:0005488);; biological process: biological regulation (GO:0065007);; molecular function: nucleic acid binding transcription factor activity (GO:0001071);; cellular component: cell (GO:0005623);; cellular component: organelle (GO:0043226);; cellular component: cell part (GO:0044464)
Glyma.01G087900	6.03147	5.35727	6.46854	22.4244	23.3247	23.2871	5.66533e-100	1.83185	up	[T]	Signal transduction mechanisms	Molecular Function: protein kinase activity (GO:0004672);; Molecular Function: ATP binding (GO:0005524);;	K07760|1.0e-12|bvg:104883238|K07760 cyclin-dependent kinase [EC:2.7.11.22] | (RefSeq) cell division control protein 2 homolog C	--	[R]	General function prediction only	Protein kinase domain	Serine/threonine-protein kinase STN7, chloroplastic OS=Arabidopsis thaliana OX=3702 GN=STN7 PE=1 SV=1	T	Signal transduction mechanisms	serine/threonine-protein kinase STN7, chloroplastic [Glycine max]	biological process: metabolic process (GO:0008152);; biological process: cellular process (GO:0009987);; molecular function: catalytic activity (GO:0003824);; molecular function: binding (GO:0005488)
Glyma.01G088200	10.5242	11.6365	10.1888	6.10997	6.22191	5.44571	1.01529e-16	-0.97815	down	--	--	Molecular Function: transcription regulatory region sequence-specific DNA binding (GO:0000976);; Cellular Component: nucleus (GO:0005634);; Biological Process: regulation of transcription, DNA-templated (GO:0006355);;	--	--	--	--	No apical meristem (NAM) protein	SUPPRESSOR OF GAMMA RESPONSE 1 OS=Arabidopsis thaliana OX=3702 GN=SOG1 PE=1 SV=1	K	Transcription	hypothetical protein GLYMA_01G088200 [Glycine max]	molecular function: binding (GO:0005488);; cellular component: cell (GO:0005623);; cellular component: organelle (GO:0043226);; cellular component: cell part (GO:0044464);; biological process: biological regulation (GO:0065007)
Glyma.01G091000	0.330184	0.343472	0.306225	0.585414	0.715348	0.884769	0.000476642	1.01085	up	[C]	Energy production and conversion	Cellular Component: cytosol (GO:0005829);; Biological Process: tricarboxylic acid cycle (GO:0006099);; Molecular Function: phosphoenolpyruvate carboxylase activity (GO:0008964);; Biological Process: carbon fixation (GO:0015977);;	K01595|0.0e+00|gmx:100785020|K01595 phosphoenolpyruvate carboxylase [EC:4.1.1.31] | (RefSeq) phosphoenolpyruvate carboxylase 4	Pyruvate metabolism (ko00620);; Carbon fixation in photosynthetic organisms (ko00710);; Carbon metabolism (ko01200)	--	--	Phosphoenolpyruvate carboxylase	Phosphoenolpyruvate carboxylase 4 OS=Arabidopsis thaliana OX=3702 GN=PPC4 PE=2 SV=1	C	Energy production and conversion	phosphoenolpyruvate carboxylase 4 [Glycine max]	cellular component: cell (GO:0005623);; cellular component: cell part (GO:0044464);; biological process: metabolic process (GO:0008152);; biological process: cellular process (GO:0009987);; biological process: single-organism process (GO:0044699);; molecular function: catalytic activity (GO:0003824)
Glyma.01G091300	14.4446	11.9737	15.5002	0	0	0	6.08247e-17	-7.11717	down	--	--	--	--	--	--	--	--	--	--	--	hypothetical protein GLYMA_01G091300 [Glycine max]	--
Glyma.01G091400	1.60907	1.68795	1.69095	0	0.083135	0.038425	1.69674e-18	-4.85459	down	[Q]	Secondary metabolites biosynthesis, transport and catabolism	Biological Process: biosynthetic process (GO:0009058);; Molecular Function: transferase activity, transferring acyl groups other than amino-acyl groups (GO:0016747);;	K00660|3.7e-224|gmx:100785554|K00660 chalcone synthase [EC:2.3.1.74] | (RefSeq) chalcone synthase 6	Flavonoid biosynthesis (ko00941);; Circadian rhythm - plant (ko04712)	--	--	Chalcone and stilbene synthases, N-terminal domain	Chalcone synthase 6 OS=Glycine max OX=3847 GN=CHS6 PE=3 SV=1	H	Coenzyme transport and metabolism	chalcone synthase 11 [Glycine max]	biological process: metabolic process (GO:0008152);; molecular function: catalytic activity (GO:0003824)
Glyma.01G091800	3.72053	3.49274	3.24974	0.611452	0.796065	0.571595	2.35833e-43	-2.5067	down	--	--	Cellular Component: integral component of membrane (GO:0016021);;	K24195|0.0e+00|gmx:100787164|K24195 xenotropic and polytropic retrovirus receptor 1 | (RefSeq) GMAPHO1:H14; phosphate transporter PHO1 homolog 1	--	[U]	Intracellular trafficking, secretion, and vesicular transport	EXS family	Phosphate transporter PHO1 homolog 1 OS=Arabidopsis thaliana OX=3702 GN=PHO1-H1 PE=2 SV=1	U	Intracellular trafficking, secretion, and vesicular transport	phosphate transporter PHO1 homolog 1 [Glycine max]	cellular component: membrane (GO:0016020);; cellular component: membrane part (GO:0044425)
Glyma.01G092300	3.11543	1.50684	2.89342	6.21679	5.9185	5.21488	7.279e-06	1.06139	up	--	--	--	--	--	--	--	--	--	--	--	lysine-rich arabinogalactan protein 19 [Glycine max]	--
Glyma.01G092900	3.04599	2.30185	2.61931	0.831219	1.0051	0.93079	1.53602e-25	-1.6409	down	[P]	Inorganic ion transport and metabolism	Molecular Function: magnesium ion binding (GO:0000287);; Molecular Function: ATP binding (GO:0005524);; Cellular Component: plasma membrane (GO:0005886);; Cellular Component: integral component of membrane (GO:0016021);; Biological Process: phospholipid translocation (GO:0045332);;	K01530|0.0e+00|gmx:100811892|K01530 phospholipid-translocating ATPase [EC:7.6.2.1] | (RefSeq) putative phospholipid-transporting ATPase 9	--	[R]	General function prediction only	Phospholipid-translocating P-type ATPase C-terminal	Putative phospholipid-transporting ATPase 9 OS=Arabidopsis thaliana OX=3702 GN=ALA9 PE=3 SV=1	P	Inorganic ion transport and metabolism	putative phospholipid-transporting ATPase 9 [Glycine max]	molecular function: binding (GO:0005488);; cellular component: cell (GO:0005623);; cellular component: membrane (GO:0016020);; cellular component: cell part (GO:0044464);; cellular component: membrane part (GO:0044425);; biological process: cellular process (GO:0009987);; biological process: single-organism process (GO:0044699);; biological process: localization (GO:0051179);; biological process:…
Glyma.01G093200	1.91368	3.18111	3.05703	5.2718	4.37868	3.96312	0.0123716	0.616509	up	[FR]	Nucleotide transport and metabolism;; General function prediction only	Molecular Function: 5'-deoxynucleotidase activity (GO:0002953);; Cellular Component: cytoplasm (GO:0005737);;	K07023|1.1e-144|gmx:100789619|K07023 putative hydrolases of HD superfamily | (RefSeq) HD domain-containing protein C4G3.17	--	[R]	General function prediction only	HD domain	--	S	Function unknown	HD domain-containing protein C4G3.17 [Glycine max]	biological process: metabolic process (GO:0008152);; biological process: cellular process (GO:0009987);; molecular function: catalytic activity (GO:0003824);; cellular component: cell (GO:0005623);; cellular component: cell part (GO:0044464)
Glyma.01G093800	11.7238	14.6758	11.8302	2.14509	2.68977	3.23091	3.12795e-20	-2.32148	down	--	--	Biological Process: protein ubiquitination (GO:0016567);; Molecular Function: ubiquitin protein ligase activity (GO:0061630);;	K16282|1.8e-24|vra:106777455|K16282 E3 ubiquitin-protein ligase RHA2 [EC:2.3.2.27] | (RefSeq) E3 ubiquitin-protein ligase RHA2B	--	[O]	Posttranslational modification, protein turnover, chaperones	Ring finger domain	--	--	--	hypothetical protein GLYMA_01G093800 [Glycine max]	biological process: metabolic process (GO:0008152);; biological process: cellular process (GO:0009987);; molecular function: catalytic activity (GO:0003824)
Glyma.01G095500	0	0	0	1.37747	1.5402	2.0151	2.10917e-12	6.28378	up	--	--	Molecular Function: 2-alkenal reductase [NAD(P)] activity (GO:0032440);; Molecular Function: protein dimerization activity (GO:0046983);;	K20558|2.5e-26|adu:107495120|K20558 transcription factor SPEECHLESS | (RefSeq) transcription factor SPEECHLESS	MAPK signaling pathway - plant (ko04016)	--	--	Helix-loop-helix DNA-binding domain	Transcription factor bHLH71 OS=Arabidopsis thaliana OX=3702 GN=BHLH71 PE=1 SV=1	K	Transcription	transcription factor bHLH71-like [Glycine soja]	biological process: metabolic process (GO:0008152);; biological process: single-organism process (GO:0044699);; molecular function: catalytic activity (GO:0003824);; molecular function: binding (GO:0005488)
Glyma.01G095900	6.95049	9.70173	7.27684	4.03069	3.98682	5.84841	0.0107	-0.8601	down	--	--	Cellular Component: chloroplast thylakoid membrane (GO:0009535);; Cellular Component: photosystem II reaction center (GO:0009539);; Biological Process: photosynthesis (GO:0015979);; Cellular Component: integral component of membrane (GO:0016021);; Biological Process: photosystem II stabilization (GO:0042549);;	K02724|6.9e-24|gmx:3989281|K02724 photosystem II PsbZ protein | (RefSeq) psbZ, GlmaCp014; photosystem II protein Z	Photosynthesis (ko00195)	--	--	YCF9	Photosystem II reaction center protein Z OS=Glycine max OX=3847 GN=psbZ PE=3 SV=1	C	Energy production and conversion	hypothetical protein GLYMA_01G095900 [Glycine max]	cellular component: cell (GO:0005623);; cellular component: membrane (GO:0016020);; cellular component: organelle (GO:0043226);; cellular component: organelle part (GO:0044422);; cellular component: cell part (GO:0044464);; cellular component: macromolecular complex (GO:0032991);; cellular component: membrane part (GO:0044425);; biological process: metabolic process (GO:0008152);; biological proc…
Glyma.01G096000	43.0558	42.7211	42.9929	21.7224	17.7926	19.7221	3.24872e-42	-1.23844	down	--	--	--	--	--	--	--	PLATZ transcription factor	--	S	Function unknown	uncharacterized protein LOC100777527 [Glycine max]	--
Glyma.01G096800	3.31332	2.90783	2.67606	0.766591	0.484719	0.535009	1.26076e-14	-2.38274	down	--	--	Biological Process: endosperm development (GO:0009960);; Biological Process: regulation of seed growth (GO:0080113);;	--	--	--	--	VQ motif	Protein HAIKU1 OS=Arabidopsis thaliana OX=3702 GN=IKU1 PE=1 SV=1	S	Function unknown	protein HAIKU1 [Glycine max]	biological process: reproduction (GO:0000003);; biological process: reproductive process (GO:0022414);; biological process: developmental process (GO:0032502);; biological process: biological regulation (GO:0065007)
Glyma.01G097000	9.96481	12.2202	8.95693	17.4282	18.9053	16.6691	2.49121e-06	0.647474	up	--	--	Molecular Function: protein phosphatase inhibitor activity (GO:0004864);; Cellular Component: nucleus (GO:0005634);; Cellular Component: cytoplasm (GO:0005737);; Biological Process: abscisic acid-activated signaling pathway (GO:0009738);; Molecular Function: abscisic acid binding (GO:0010427);; Molecular Function: signaling receptor activity (GO:0038023);; Biological Process: regulation of protei…	K14496|2.4e-116|gmx:100791384|K14496 abscisic acid receptor PYR/PYL family | (RefSeq) abscisic acid receptor PYR1-like protein	MAPK signaling pathway - plant (ko04016);; Plant hormone signal transduction (ko04075)	--	--	Polyketide cyclase / dehydrase and lipid transport	Abscisic acid receptor PYL1 OS=Arabidopsis thaliana OX=3702 GN=PYL1 PE=1 SV=1	S	Function unknown	abscisic acid receptor PYR1-like protein [Glycine max]	biological process: biological regulation (GO:0065007);; molecular function: molecular function regulator (GO:0098772);; cellular component: cell (GO:0005623);; cellular component: organelle (GO:0043226);; cellular component: cell part (GO:0044464);; biological process: cellular process (GO:0009987);; biological process: signaling (GO:0023052);; biological process: single-organism process (GO:004…
Glyma.01G097100	32.2326	29.7406	31.3293	76.4782	73.0616	71.775	6.44313e-69	1.12244	up	--	--	Cellular Component: integral component of membrane (GO:0016021);;	K15109|3.0e-165|gmx:100791908|K15109 solute carrier family 25 (mitochondrial carnitine/acylcarnitine transporter), member 20/29 | (RefSeq) uncharacterized protein LOC100791908	--	[C]	Energy production and conversion	Mitochondrial carrier protein	Mitochondrial carnitine/acylcarnitine carrier-like protein OS=Arabidopsis thaliana OX=3702 GN=BOU PE=1 SV=1	C	Energy production and conversion	uncharacterized protein LOC100791908 [Glycine max]	cellular component: membrane (GO:0016020);; cellular component: membrane part (GO:0044425)
Glyma.01G097700	4.4533	4.71464	4.58593	8.30148	8.61563	7.49088	2.57282e-07	0.70575	up	--	--	Cellular Component: nucleus (GO:0005634);; Cellular Component: cytoplasm (GO:0005737);; Biological Process: ubiquitin-dependent protein catabolic process (GO:0006511);; Cellular Component: GID complex (GO:0034657);; Biological Process: proteasome-mediated ubiquitin-dependent protein catabolic process (GO:0043161);;	K23333|6.9e-223|gmx:100792593|K23333 E3 ubiquitin-protein transferase RMND5 [EC:2.3.2.27] | (RefSeq) protein RMD5 homolog	--	[O]	Posttranslational modification, protein turnover, chaperones	CTLH/CRA C-terminal to LisH motif domain	Protein RMD5 homolog OS=Arabidopsis thaliana OX=3702 GN=RMD5 PE=1 SV=1	O	Posttranslational modification, protein turnover, chaperones	protein RMD5 homolog [Glycine max]	cellular component: cell (GO:0005623);; cellular component: organelle (GO:0043226);; cellular component: cell part (GO:0044464);; biological process: metabolic process (GO:0008152);; biological process: cellular process (GO:0009987);; cellular component: macromolecular complex (GO:0032991)
Glyma.01G097900	1.72651	1.39591	1.88579	27.1767	27.828	27.3565	0	3.89724	up	[R]	General function prediction only	Biological Process: karyogamy (GO:0000741);; Molecular Function: molecular_function (GO:0003674);; Molecular Function: catalytic activity (GO:0003824);; Molecular Function: ubiquitin-protein transferase activity (GO:0004842);; Cellular Component: cellular_component (GO:0005575);; Cellular Component: cell (GO:0005623);; Cellular Component: plasma membrane (GO:0005886);; Cellular Component: cell-ce…	--	--	--	--	von Willebrand factor type A domain	E3 ubiquitin-protein ligase WAVH1 OS=Arabidopsis thaliana OX=3702 GN=WAVH1 PE=1 SV=1	O	Posttranslational modification, protein turnover, chaperones	E3 ubiquitin-protein ligase WAVH1 [Glycine max]	biological process: cellular process (GO:0009987);; biological process: cellular component organization or biogenesis (GO:0071840);; molecular function: catalytic activity (GO:0003824);; cellular component: cell (GO:0005623);; cellular component: membrane (GO:0016020);; cellular component: cell part (GO:0044464);; cellular component: cell junction (GO:0030054);; biological process: metabolic proc…
Glyma.01G098700	12.035	10.0476	11.1181	54.5041	48.3108	49.1876	1.80152e-121	2.06603	up	[H]	Coenzyme transport and metabolism	Molecular Function: hydrolase activity (GO:0016787);;	K07025|2.5e-175|gmx:100796466|K07025 putative hydrolase of the HAD superfamily | (RefSeq) putative haloacid dehalogenase-like hydrolase	--	[R]	General function prediction only	Haloacid dehalogenase-like hydrolase	--	S	Function unknown	putative haloacid dehalogenase-like hydrolase [Glycine max]	molecular function: catalytic activity (GO:0003824)
Glyma.01G099100	4.40324	4.64028	4.1161	8.54664	7.69647	8.65611	2.94541e-07	0.795026	up	--	--	Cellular Component: endoplasmic reticulum (GO:0005783);; Cellular Component: Golgi apparatus (GO:0005794);; Biological Process: protein targeting to membrane (GO:0006612);; Cellular Component: integral component of membrane (GO:0016021);; Biological Process: peptidyl-L-cysteine S-palmitoylation (GO:0018230);; Molecular Function: protein-cysteine S-palmitoyltransferase activity (GO:0019706);;	K20029|4.5e-150|gmx:100788728|K20029 palmitoyltransferase ZDHHC3/7/25 [EC:2.3.1.225] | (RefSeq) probable protein S-acyltransferase 16 isoform X2	--	[R]	General function prediction only	DHHC palmitoyltransferase	Probable protein S-acyltransferase 16 OS=Arabidopsis thaliana OX=3702 GN=PAT16 PE=2 SV=1	S	Function unknown	probable protein S-acyltransferase 16 isoform X2 [Glycine max]	cellular component: cell (GO:0005623);; cellular component: organelle (GO:0043226);; cellular component: cell part (GO:0044464);; biological process: localization (GO:0051179);; cellular component: membrane (GO:0016020);; cellular component: membrane part (GO:0044425);; biological process: metabolic process (GO:0008152);; biological process: cellular process (GO:0009987);; molecular function: cat…
Glyma.01G099700	11.7367	12.0543	13.92	22.7538	22.439	21.7419	1.01681e-11	0.714163	up	[F]	Nucleotide transport and metabolism	Molecular Function: uracil phosphoribosyltransferase activity (GO:0004845);; Cellular Component: cytosol (GO:0005829);; Biological Process: uracil salvage (GO:0006223);; Biological Process: nucleoside metabolic process (GO:0009116);; Cellular Component: chloroplast (GO:0009507);; Molecular Function: kinase activity (GO:0016301);;	K00761|4.6e-163|gmx:100797537|K00761 uracil phosphoribosyltransferase [EC:2.4.2.9] | (RefSeq) uracil phosphoribosyltransferase-like protein	Pyrimidine metabolism (ko00240)	[TZ]	Signal transduction mechanisms;; Cytoskeleton	Uracil phosphoribosyltransferase	Uracil phosphoribosyltransferase OS=Nicotiana tabacum OX=4097 GN=UPP PE=2 SV=1	--	--	uracil phosphoribosyltransferase-like protein [Glycine max]	molecular function: catalytic activity (GO:0003824);; cellular component: cell (GO:0005623);; cellular component: cell part (GO:0044464);; biological process: metabolic process (GO:0008152);; biological process: cellular process (GO:0009987);; biological process: single-organism process (GO:0044699);; cellular component: organelle (GO:0043226)
Glyma.01G099800	0.29131	0.233029	0.281817	2.45046	3.31782	3.76242	6.38246e-42	3.37402	up	[E]	Amino acid transport and metabolism	Molecular Function: glutamate 5-kinase activity (GO:0004349);; Molecular Function: glutamate-5-semialdehyde dehydrogenase activity (GO:0004350);; Molecular Function: ATP binding (GO:0005524);; Cellular Component: cytoplasm (GO:0005737);; Biological Process: L-proline biosynthetic process (GO:0055129);;	K12657|0.0e+00|gmx:100798598|K12657 delta-1-pyrroline-5-carboxylate synthetase [EC:2.7.2.11 1.2.1.41] | (RefSeq) delta-1-pyrroline-5-carboxylate synthase isoform X2	Arginine and proline metabolism (ko00330);; Biosynthesis of amino acids (ko01230)	[E]	Amino acid transport and metabolism	Amino acid kinase family	Delta-1-pyrroline-5-carboxylate synthase OS=Mesembryanthemum crystallinum OX=3544 GN=P5CS PE=2 SV=1	E	Amino acid transport and metabolism	delta-1-pyrroline-5-carboxylate synthase isoform X2 [Glycine max]	biological process: metabolic process (GO:0008152);; biological process: cellular process (GO:0009987);; molecular function: catalytic activity (GO:0003824);; biological process: single-organism process (GO:0044699);; molecular function: binding (GO:0005488);; cellular component: cell (GO:0005623);; cellular component: cell part (GO:0044464)
Glyma.01G100100	6.22258	8.01511	6.1749	12.0994	14.179	10.6165	0.0050281	0.717333	up	--	--	Cellular Component: gamma-tubulin ring complex (GO:0008274);; Biological Process: gamma-tubulin complex localization (GO:0033566);;	K18633|1.3e-32|gmx:100799119|K18633 mitotic-spindle organizing protein 1 | (RefSeq) mitotic-spindle organizing protein 1B	--	--	--	Mitotic-spindle organizing gamma-tubulin ring associated	Mitotic-spindle organizing protein 1B OS=Arabidopsis thaliana OX=3702 GN=GIP1 PE=1 SV=1	S	Function unknown	mitotic-spindle organizing protein 1B [Glycine max]	cellular component: cell (GO:0005623);; cellular component: macromolecular complex (GO:0032991);; cellular component: organelle (GO:0043226);; cellular component: organelle part (GO:0044422);; cellular component: cell part (GO:0044464);; biological process: localization (GO:0051179)
Glyma.01G100600	6.98542	6.51646	6.87249	11.2406	10.6241	12.0446	0.0010365	0.610136	up	[C]	Energy production and conversion	Molecular Function: oxidoreductase activity (GO:0016491);;	K00234|3.1e-44|gmx:100802169|K00234 succinate dehydrogenase (ubiquinone) flavoprotein subunit [EC:1.3.5.1] | (RefSeq) succinate dehydrogenase [ubiquinone] flavoprotein subunit 1, mitochondrial	Citrate cycle (TCA cycle) (ko00020);; Oxidative phosphorylation (ko00190);; Carbon metabolism (ko01200)	[C]	Energy production and conversion	Fumarate reductase flavoprotein C-term	Succinate dehydrogenase [ubiquinone] flavoprotein subunit, mitochondrial OS=Oryza sativa subsp. japonica OX=39947 GN=SDH1 PE=1 SV=1	C	Energy production and conversion	succinate dehydrogenase [ubiquinone] flavoprotein subunit, mitochondrial isoform X1 [Glycine max]	molecular function: catalytic activity (GO:0003824)
Glyma.01G100900	22.6025	23.3236	20.9852	14.813	15.3487	16.1699	3.9679e-14	-0.646999	down	[S]	Function unknown	--	--	--	[R]	General function prediction only	Uncharacterised protein family (UPF0160)	--	S	Function unknown	uncharacterized protein LOC100800706 [Glycine max]	--
Glyma.01G101000	0.444838	0.702326	0.694368	2.77539	2.52268	2.6128	3.95584e-19	1.96802	up	[T]	Signal transduction mechanisms	Molecular Function: protein kinase activity (GO:0004672);; Molecular Function: ATP binding (GO:0005524);; Cellular Component: plasma membrane (GO:0005886);; Cellular Component: integral component of membrane (GO:0016021);; Molecular Function: carbohydrate binding (GO:0030246);;	K01176|1.2e-71|sbi:8065370|K01176 alpha-amylase [EC:3.2.1.1] | (RefSeq) alpha-amylase isozyme 2A	Starch and sucrose metabolism (ko00500)	--	--	Legume lectin domain	L-type lectin-domain containing receptor kinase S.4 OS=Arabidopsis thaliana OX=3702 GN=LECRKS4 PE=2 SV=1	T	Signal transduction mechanisms	L-type lectin-domain containing receptor kinase S.4 [Glycine max]	biological process: metabolic process (GO:0008152);; biological process: cellular process (GO:0009987);; molecular function: catalytic activity (GO:0003824);; molecular function: binding (GO:0005488);; cellular component: cell (GO:0005623);; cellular component: membrane (GO:0016020);; cellular component: cell part (GO:0044464);; cellular component: membrane part (GO:0044425)
Glyma.01G102300	24.8968	22.3262	20.8952	4.85233	3.47031	5.47132	6.90485e-32	-2.39158	down	--	--	--	--	--	--	--	--	--	--	--	uncharacterized protein LOC100305924 [Glycine max]	--
Glyma.01G102700	6.49001	10.161	9.39263	26.2353	23.0054	23.6509	1.29265e-13	1.35833	up	--	--	Cellular Component: integral component of membrane (GO:0016021);;	--	--	--	--	--	--	--	--	hypothetical protein GLYMA_01G102700 [Glycine max]	cellular component: membrane (GO:0016020);; cellular component: membrane part (GO:0044425)
Glyma.01G102800	2.02023	1.79891	1.66494	4.27537	4.77441	4.02398	6.48748e-05	1.10077	up	--	--	--	--	--	--	--	--	--	--	--	hypothetical protein GLYMA_01G102800 [Glycine max]	--
Glyma.01G103500	29.3796	31.665	29.3647	19.0778	21.2469	20.8421	1.27401e-26	-0.681197	down	--	--	Molecular Function: DNA binding (GO:0003677);; Cellular Component: nucleus (GO:0005634);; Biological Process: regulation of transcription, DNA-templated (GO:0006355);; Biological Process: auxin-activated signaling pathway (GO:0009734);;	K14486|0.0e+00|gmx:100803911|K14486 auxin response factor | (RefSeq) auxin response factor 9	Plant hormone signal transduction (ko04075)	--	--	Auxin response factor	Auxin response factor 9 OS=Arabidopsis thaliana OX=3702 GN=ARF9 PE=1 SV=1	K	Transcription	auxin response factor 9 [Glycine max]	molecular function: binding (GO:0005488);; cellular component: cell (GO:0005623);; cellular component: organelle (GO:0043226);; cellular component: cell part (GO:0044464);; biological process: biological regulation (GO:0065007);; biological process: cellular process (GO:0009987);; biological process: signaling (GO:0023052);; biological process: single-organism process (GO:0044699);; biological pr…
Glyma.01G104000	1.05901	1.04286	1.73654	3.55173	4.32364	4.44356	0.000536747	1.46731	up	--	--	Cellular Component: integral component of membrane (GO:0016021);;	--	--	--	--	--	--	--	--	hypothetical protein GLYMA_01G104000 [Glycine max]	cellular component: membrane (GO:0016020);; cellular component: membrane part (GO:0044425)
Glyma.01G104100	1.53735	1.36629	1.48584	6.21676	6.49314	7.1524	1.25821e-41	2.04063	up	[HQ]	Coenzyme transport and metabolism;; Secondary metabolites biosynthesis, transport and catabolism	Molecular Function: isochorismate synthase activity (GO:0008909);; Biological Process: biosynthetic process (GO:0009058);;	K02552|0.0e+00|gmx:100804974|K02552 menaquinone-specific isochorismate synthase [EC:5.4.4.2] | (RefSeq) isochorismate synthase 2, chloroplastic isoform X1	Ubiquinone and other terpenoid-quinone biosynthesis (ko00130)	[E]	Amino acid transport and metabolism	chorismate binding enzyme	Isochorismate synthase, chloroplastic OS=Catharanthus roseus OX=4058 PE=1 SV=1	E	Amino acid transport and metabolism	isochorismate synthase 2, chloroplastic isoform X1 [Glycine max]	molecular function: catalytic activity (GO:0003824);; biological process: metabolic process (GO:0008152)
Glyma.01G104200	5.73032	5.48867	6.19341	3.86349	3.10255	3.38903	4.28112e-11	-0.867495	down	--	--	Molecular Function: DNA binding (GO:0003677);; Cellular Component: nucleus (GO:0005634);; Biological Process: regulation of transcription, DNA-templated (GO:0006355);;	--	--	[K]	Transcription	Associated with HOX	BEL1-like homeodomain protein 9 OS=Arabidopsis thaliana OX=3702 GN=BLH9 PE=1 SV=1	K	Transcription	BEL1-like homeodomain protein 9 [Glycine max]	molecular function: binding (GO:0005488);; cellular component: cell (GO:0005623);; cellular component: organelle (GO:0043226);; cellular component: cell part (GO:0044464);; biological process: biological regulation (GO:0065007)
Glyma.01G104800	15.2168	15.7083	14.5906	46.1845	45.4931	45.8176	1.17315e-130	1.4739	up	--	--	--	--	--	--	--	Glyoxal oxidase N-terminus	Aldehyde oxidase GLOX OS=Vitis pseudoreticulata OX=231512 GN=GLOX PE=2 SV=1	S	Function unknown	aldehyde oxidase GLOX [Glycine max]	--
Glyma.01G105000	9.63685	9.70816	10.2483	6.93022	7.3732	6.92381	4.66107e-10	-0.597187	down	[E]	Amino acid transport and metabolism	Molecular Function: peptide:proton symporter activity (GO:0015333);; Cellular Component: integral component of membrane (GO:0016021);; Molecular Function: oligopeptide transmembrane transporter activity (GO:0035673);; Molecular Function: peptide transmembrane transporter activity (GO:1904680);;	K14638|4.9e-236|nsy:104222089|K14638 solute carrier family 15 (peptide/histidine transporter), member 3/4 | (RefSeq) protein NRT1/ PTR FAMILY 5.6-like	--	[E]	Amino acid transport and metabolism	POT family	Protein NRT1/ PTR FAMILY 5.6 OS=Arabidopsis thaliana OX=3702 GN=NPF5.6 PE=2 SV=1	E	Amino acid transport and metabolism	protein NRT1/ PTR FAMILY 5.6 [Glycine max]	biological process: single-organism process (GO:0044699);; biological process: localization (GO:0051179);; molecular function: transporter activity (GO:0005215);; cellular component: membrane (GO:0016020);; cellular component: membrane part (GO:0044425)
Glyma.01G106000	27.5671	27.682	27.007	3.79838	6.31476	4.48509	1.87952e-75	-2.5935	down	[O]	Posttranslational modification, protein turnover, chaperones	Molecular Function: glutathione transferase activity (GO:0004364);;	K00799|7.6e-126|gmx:100527381|K00799 glutathione S-transferase [EC:2.5.1.18] | (RefSeq) GSTU4; uncharacterized protein LOC100527381	Glutathione metabolism (ko00480)	[O]	Posttranslational modification, protein turnover, chaperones	Glutathione S-transferase, N-terminal domain	Probable glutathione S-transferase OS=Glycine max OX=3847 GN=HSP26-A PE=2 SV=1	O	Posttranslational modification, protein turnover, chaperones	uncharacterized protein LOC100527381 [Glycine max]	molecular function: catalytic activity (GO:0003824)
Glyma.01G106100	1.71513	1.62028	2.25077	12.4708	13.8152	10.257	8.74417e-37	2.56154	up	[O]	Posttranslational modification, protein turnover, chaperones	Molecular Function: glutathione transferase activity (GO:0004364);;	K00799|2.0e-129|gmx:100306119|K00799 glutathione S-transferase [EC:2.5.1.18] | (RefSeq) tau class glutathione S-transferase	Glutathione metabolism (ko00480)	[O]	Posttranslational modification, protein turnover, chaperones	Glutathione S-transferase, N-terminal domain	Probable glutathione S-transferase OS=Glycine max OX=3847 GN=HSP26-A PE=2 SV=1	O	Posttranslational modification, protein turnover, chaperones	tau class glutathione S-transferase [Glycine max]	molecular function: catalytic activity (GO:0003824)
Glyma.01G106200	6.85754	8.46784	9.09393	39.0479	36.8795	37.7082	3.94972e-63	2.09723	up	[T]	Signal transduction mechanisms	--	--	--	--	--	Universal stress protein family	--	S	Function unknown	universal stress protein PHOS32-like [Glycine soja]	--
Glyma.01G106700	23.6422	24.4462	23.3648	3.74539	2.44887	2.6046	7.09387e-68	-3.12296	down	--	--	Molecular Function: copper ion transmembrane transporter activity (GO:0005375);; Cellular Component: plasma membrane (GO:0005886);; Biological Process: cellular copper ion homeostasis (GO:0006878);; Cellular Component: integral component of membrane (GO:0016021);;	K14686|1.5e-74|gmx:100808693|K14686 solute carrier family 31 (copper transporter), member 1 | (RefSeq) copper transporter 2	--	[P]	Inorganic ion transport and metabolism	Ctr copper transporter family	Copper transporter 2 OS=Arabidopsis thaliana OX=3702 GN=COPT2 PE=2 SV=1	P	Inorganic ion transport and metabolism	copper transporter 2 [Glycine max]	biological process: localization (GO:0051179);; molecular function: transporter activity (GO:0005215);; cellular component: cell (GO:0005623);; cellular component: membrane (GO:0016020);; cellular component: cell part (GO:0044464);; biological process: cellular process (GO:0009987);; biological process: single-organism process (GO:0044699);; biological process: biological regulation (GO:0065007);…
Glyma.01G107000	0.306292	0.349371	0.342725	0.546755	0.592096	0.602658	0.0324217	0.670732	up	--	--	--	--	--	--	--	Domain of unknown function (DUF3527)	--	S	Function unknown	uncharacterized protein LOC102665709 [Glycine max]	--
Glyma.01G107900	0.784954	0.793662	0.335014	4.39785	3.66749	3.61415	1.02331e-20	2.43548	up	--	--	Molecular Function: protein kinase activity (GO:0004672);; Molecular Function: ATP binding (GO:0005524);; Biological Process: brassinosteroid mediated signaling pathway (GO:0009742);;	K14500|7.4e-165|egu:105059035|K14500 BR-signaling kinase [EC:2.7.11.1] | (RefSeq) probable serine/threonine-protein kinase At5g41260 isoform X1	Plant hormone signal transduction (ko04075)	--	--	Protein tyrosine and serine/threonine kinase	Serine/threonine-protein kinase BSK6 OS=Arabidopsis thaliana OX=3702 GN=BSK6 PE=1 SV=1	T	Signal transduction mechanisms	hypothetical protein GLYMA_01G107900 [Glycine max]	biological process: metabolic process (GO:0008152);; biological process: cellular process (GO:0009987);; molecular function: catalytic activity (GO:0003824);; molecular function: binding (GO:0005488);; biological process: signaling (GO:0023052);; biological process: single-organism process (GO:0044699);; biological process: response to stimulus (GO:0050896);; biological process: biological regula…
Glyma.01G108700	53.7897	54.5932	53.7641	6.75995	8.78018	9.22657	2.51004e-150	-2.81317	down	--	--	--	--	--	--	--	PAR1 protein	--	S	Function unknown	putative PAR1 protein precursor [Glycine max]	--
Glyma.01G109200	3.64874	2.86657	3.03845	9.99149	9.54028	8.69283	1.08087e-20	1.42396	up	--	--	Cellular Component: integral component of membrane (GO:0016021);; Molecular Function: carbohydrate binding (GO:0030246);;	--	--	--	--	Legume lectin domain	Putative L-type lectin-domain containing receptor kinase V.2 OS=Arabidopsis thaliana OX=3702 GN=LECRK52 PE=3 SV=1	S	Function unknown	L-type lectin-domain containing receptor kinase I.7 [Glycine max]	cellular component: membrane (GO:0016020);; cellular component: membrane part (GO:0044425);; molecular function: binding (GO:0005488)
Glyma.01G109300	48.8679	47.9048	46.0875	82.6248	89.9686	89.8877	2.21519e-45	0.757255	up	--	--	Biological Process: microtubule cytoskeleton organization (GO:0000226);; Biological Process: mitotic cell cycle (GO:0000278);; Molecular Function: GTPase activity (GO:0003924);; Molecular Function: structural constituent of cytoskeleton (GO:0005200);; Molecular Function: GTP binding (GO:0005525);; Cellular Component: cytoplasm (GO:0005737);; Cellular Component: microtubule (GO:0005874);; Biologic…	K07375|6.7e-262|gmx:100816898|K07375 tubulin beta | (RefSeq) tubulin beta-2 chain-like	Phagosome (ko04145)	[Z]	Cytoskeleton	Tubulin/FtsZ family, GTPase domain	Tubulin beta-2 chain OS=Glycine max OX=3847 GN=TUBB2 PE=3 SV=1	Z	Cytoskeleton	tubulin beta-2 chain-like [Glycine max]	biological process: cellular process (GO:0009987);; biological process: cellular component organization or biogenesis (GO:0071840);; biological process: single-organism process (GO:0044699);; molecular function: catalytic activity (GO:0003824);; molecular function: structural molecule activity (GO:0005198);; molecular function: binding (GO:0005488);; cellular component: cell (GO:0005623);; cellul…
Glyma.01G109500	9.05973	8.68651	9.26967	41.9308	44.369	38.9407	3.48662e-89	2.08403	up	[L]	Replication, recombination and repair	--	--	--	--	--	SOUL heme-binding protein	Heme-binding-like protein At3g10130, chloroplastic OS=Arabidopsis thaliana OX=3702 GN=At3g10130 PE=1 SV=1	S	Function unknown	SOUL heme-binding domain-containing protein [Glycine max]	--
Glyma.01G109700	20.3592	19.9161	19.1921	12.2603	11.456	13.233	6.49781e-22	-0.80489	down	[G]	Carbohydrate transport and metabolism	Cellular Component: cytoplasm (GO:0005737);; Biological Process: chloroplast organization (GO:0009658);; Molecular Function: phosphotransferase activity, alcohol group as acceptor (GO:0016773);; Molecular Function: carbohydrate kinase activity (GO:0019200);; Cellular Component: chloroplast nucleoid (GO:0042644);; Biological Process: transcription from plastid promoter (GO:0042793);;	K00847|1.1e-49|nta:107779540|K00847 fructokinase [EC:2.7.1.4] | (RefSeq) probable fructokinase-5	Fructose and mannose metabolism (ko00051);; Starch and sucrose metabolism (ko00500);; Amino sugar and nucleotide sugar metabolism (ko00520)	[G]	Carbohydrate transport and metabolism	pfkB family carbohydrate kinase	Fructokinase-like 1, chloroplastic OS=Arabidopsis thaliana OX=3702 GN=FLN1 PE=1 SV=1	G	Carbohydrate transport and metabolism	fructokinase-like 1, chloroplastic [Glycine max]	cellular component: cell (GO:0005623);; cellular component: cell part (GO:0044464);; biological process: cellular process (GO:0009987);; biological process: cellular component organization or biogenesis (GO:0071840);; molecular function: catalytic activity (GO:0003824);; biological process: metabolic process (GO:0008152);; cellular component: nucleoid (GO:0009295);; cellular component: organelle …
Glyma.01G110100	0.563506	0.753377	0.766992	5.69306	4.47176	6.03348	6.25059e-40	2.80867	up	--	--	--	K01593|2.3e-45|mtr:MTR_7g058700|K01593 aromatic-L-amino-acid/L-tryptophan decarboxylase [EC:4.1.1.28 4.1.1.105] | (RefSeq) tyrosine/DOPA decarboxylase	Tyrosine metabolism (ko00350);; Phenylalanine metabolism (ko00360);; Tryptophan metabolism (ko00380);; Isoquinoline alkaloid biosynthesis (ko00950);; Betalain biosynthesis (ko00965)	--	--	Protein of unknown function (DUF674)	--	S	Function unknown	uncharacterized protein LOC100819920 [Glycine max]	--
Glyma.01G110200	2.55743	2.09619	2.64736	10.576	8.23459	8.93467	9.66691e-29	1.78463	up	--	--	Molecular Function: nucleotide-sugar transmembrane transporter activity (GO:0005338);; Molecular Function: GDP-fucose transmembrane transporter activity (GO:0005457);; Cellular Component: Golgi apparatus (GO:0005794);; Molecular Function: antiporter activity (GO:0015297);; Cellular Component: integral component of membrane (GO:0016021);; Molecular Function: transmembrane transporter activity (GO:…	K15281|1.6e-158|spen:107015136|K15281 solute carrier family 35 | (RefSeq) GDP-mannose transporter GONST3-like	--	[GOU]	Carbohydrate transport and metabolism;; Posttranslational modification, protein turnover, chaperones;; Intracellular trafficking, secretion, and vesicular transport	Triose-phosphate Transporter family	GDP-mannose transporter GONST3 OS=Arabidopsis thaliana OX=3702 GN=GONST3 PE=2 SV=1	--	--	GDP-mannose transporter GONST3 [Glycine max]	biological process: single-organism process (GO:0044699);; biological process: localization (GO:0051179);; molecular function: transporter activity (GO:0005215);; cellular component: cell (GO:0005623);; cellular component: organelle (GO:0043226);; cellular component: cell part (GO:0044464);; cellular component: membrane (GO:0016020);; cellular component: membrane part (GO:0044425)
Glyma.01G110400	2.03998	2.76024	1.87338	0.808318	0.801087	1.25977	3.74201e-05	-1.29205	down	--	--	Cellular Component: integral component of membrane (GO:0016021);; Molecular Function: oxidative phosphorylation uncoupler activity (GO:0017077);; Cellular Component: mitochondrial membrane (GO:0031966);; Biological Process: mitochondrial transmembrane transport (GO:1990542);;	K15103|1.8e-173|gmx:100820456|K15103 solute carrier family 25 (mitochondrial uncoupling protein), member 8/9 | (RefSeq) mitochondrial uncoupling protein 1	--	[C]	Energy production and conversion	Mitochondrial carrier protein	Mitochondrial uncoupling protein 1 OS=Arabidopsis thaliana OX=3702 GN=PUMP1 PE=1 SV=1	C	Energy production and conversion	mitochondrial uncoupling protein 1 [Glycine max]	cellular component: membrane (GO:0016020);; cellular component: membrane part (GO:0044425);; biological process: localization (GO:0051179);; molecular function: transporter activity (GO:0005215);; cellular component: cell (GO:0005623);; cellular component: organelle (GO:0043226);; cellular component: organelle part (GO:0044422);; cellular component: cell part (GO:0044464)
Glyma.01G111500	1.8686	1.02458	2.10106	10.3721	8.13637	7.28404	4.7992e-12	2.15524	up	[S]	Function unknown	Cellular Component: integral component of membrane (GO:0016021);;	--	--	--	--	Protein of unknown function (DUF962)	--	S	Function unknown	uncharacterized protein LOC100778224 [Glycine max]	cellular component: membrane (GO:0016020);; cellular component: membrane part (GO:0044425)
Glyma.01G111900	0.104328	0.063967	0.09973	1.37925	1.12546	0.969386	8.63142e-16	3.29952	up	--	--	Cellular Component: plasma membrane (GO:0005886);;	--	--	--	--	Protein of unknown function (DUF740)	Protein OCTOPUS OS=Arabidopsis thaliana OX=3702 GN=OPS PE=1 SV=1	S	Function unknown	UPF0503 protein At3g09070, chloroplastic [Glycine max]	cellular component: cell (GO:0005623);; cellular component: membrane (GO:0016020);; cellular component: cell part (GO:0044464)
Glyma.01G112200	0.674211	0.838869	0.671793	0.179718	0.138171	0.121518	9.12139e-15	-2.35272	down	[R]	General function prediction only	Biological Process: signal transduction (GO:0007165);; Molecular Function: ADP binding (GO:0043531);;	K00695|1.6e-103|mtr:MTR_6g478030|K00695 sucrose synthase [EC:2.4.1.13] | (RefSeq) sucrose synthase	Starch and sucrose metabolism (ko00500)	--	--	TIR domain	Disease resistance protein RPV1 OS=Vitis rotundifolia OX=103349 GN=RPV1 PE=1 SV=1	T	Signal transduction mechanisms	hypothetical protein GLYMA_01G112200 [Glycine max]	biological process: cellular process (GO:0009987);; biological process: biological regulation (GO:0065007);; molecular function: binding (GO:0005488)
Glyma.01G112300	1.07722	0.783248	0.51813	0.596093	0.615922	0.478811	0.0254636	-0.61188	down	[R]	General function prediction only	Biological Process: signal transduction (GO:0007165);; Molecular Function: ADP binding (GO:0043531);;	K00695|2.4e-123|mtr:MTR_6g478030|K00695 sucrose synthase [EC:2.4.1.13] | (RefSeq) sucrose synthase	Starch and sucrose metabolism (ko00500)	--	--	TIR domain	Disease resistance protein RPV1 OS=Vitis rotundifolia OX=103349 GN=RPV1 PE=1 SV=1	O	Posttranslational modification, protein turnover, chaperones	hypothetical protein GLYMA_01G112300 [Glycine max]	biological process: cellular process (GO:0009987);; biological process: biological regulation (GO:0065007);; molecular function: binding (GO:0005488)
Glyma.01G112700	0.250752	0.279918	0.158009	2.61686	1.74405	1.89575	1.28589e-12	2.84047	up	--	--	Molecular Function: DNA binding (GO:0003677);; Cellular Component: nucleus (GO:0005634);;	K05909|1.3e-31|zju:107430702|K05909 laccase [EC:1.10.3.2] | (RefSeq) laccase-4-like	--	[O]	Posttranslational modification, protein turnover, chaperones	Myb-like DNA-binding domain	Transcription factor DIVARICATA OS=Antirrhinum majus OX=4151 GN=DIVARICATA PE=2 SV=1	K	Transcription	transcription factor DIVARICATA isoform X1 [Glycine max]	molecular function: binding (GO:0005488);; cellular component: cell (GO:0005623);; cellular component: organelle (GO:0043226);; cellular component: cell part (GO:0044464)
Glyma.01G113000	210.569	212.759	215.033	53.4096	53.8867	54.693	0	-2.09723	down	[M]	Cell wall/membrane/envelope biogenesis	Biological Process: glycolipid biosynthetic process (GO:0009247);; Cellular Component: chloroplast envelope (GO:0009941);; Molecular Function: transferase activity, transferring glycosyl groups (GO:0016757);; Biological Process: sulfolipid biosynthetic process (GO:0046506);; Molecular Function: UDP-sulfoquinovose:DAG sulfoquinovosyltransferase activity (GO:0046510);;	K06119|1.1e-303|gmx:100780899|K06119 sulfoquinovosyltransferase [EC:2.4.1.-] | (RefSeq) sulfoquinovosyl transferase SQD2	Glycerolipid metabolism (ko00561)	[MOI]	Cell wall/membrane/envelope biogenesis;; Posttranslational modification, protein turnover, chaperones;; Lipid transport and metabolism	Glycosyl transferases group 1	Sulfoquinovosyl transferase SQD2 OS=Arabidopsis thaliana OX=3702 GN=SQD2 PE=1 SV=1	--	--	sulfoquinovosyl transferase SQD2 [Glycine max]	biological process: metabolic process (GO:0008152);; biological process: cellular process (GO:0009987);; biological process: single-organism process (GO:0044699);; cellular component: cell (GO:0005623);; cellular component: organelle (GO:0043226);; cellular component: organelle part (GO:0044422);; cellular component: cell part (GO:0044464);; molecular function: catalytic activity (GO:0003824)
Glyma.01G114000	14.1746	14.4373	15.0933	24.5255	26.1934	24.7406	4.14208e-19	0.667024	up	--	--	Cellular Component: integral component of membrane (GO:0016021);;	K13946|5.5e-286|gmx:100778756|K13946 auxin influx carrier (AUX1 LAX family) | (RefSeq) GMLAX1; auxin transporter-like protein 2	Plant hormone signal transduction (ko04075)	[E]	Amino acid transport and metabolism	Transmembrane amino acid transporter protein	Auxin transporter-like protein 2 OS=Medicago truncatula OX=3880 GN=LAX2 PE=2 SV=1	E	Amino acid transport and metabolism	auxin transporter-like protein 2 [Glycine max]	cellular component: membrane (GO:0016020);; cellular component: membrane part (GO:0044425)
Glyma.01G114400	18.4852	19.4621	17.9421	3.4175	2.97101	3.13557	2.94656e-137	-2.66613	down	--	--	Cellular Component: integral component of membrane (GO:0016021);;	--	--	--	--	Plant protein of unknown function	--	S	Function unknown	UPF0481 protein At3g47200 [Glycine max]	cellular component: membrane (GO:0016020);; cellular component: membrane part (GO:0044425)
Glyma.01G114500	1.56667	1.81461	1.55779	0.218012	0.613285	0.465331	1.08856e-10	-2.62356	down	--	--	Cellular Component: Golgi apparatus (GO:0005794);; Molecular Function: phosphoglycerate transmembrane transporter activity (GO:0015120);; Molecular Function: antiporter activity (GO:0015297);; Cellular Component: integral component of membrane (GO:0016021);; Molecular Function: transmembrane transporter activity (GO:0022857);; Molecular Function: triose-phosphate transmembrane transporter activit…	K15283|2.4e-76|gmx:100804205|K15283 solute carrier family 35, member E1 | (RefSeq) glucose-6-phosphate/phosphate translocator 2, chloroplastic	--	[GE]	Carbohydrate transport and metabolism;; Amino acid transport and metabolism	Triose-phosphate Transporter family	Glucose-6-phosphate/phosphate translocator 2, chloroplastic OS=Arabidopsis thaliana OX=3702 GN=GPT2 PE=2 SV=2	--	--	hypothetical protein GLYMA_01G114500 [Glycine max]	cellular component: cell (GO:0005623);; cellular component: organelle (GO:0043226);; cellular component: cell part (GO:0044464);; biological process: single-organism process (GO:0044699);; biological process: localization (GO:0051179);; molecular function: transporter activity (GO:0005215);; cellular component: membrane (GO:0016020);; cellular component: membrane part (GO:0044425)
Glyma.01G115000	4.00162	4.22333	3.67348	19.1369	18.8871	19.2086	1.97963e-99	2.14496	up	--	--	Molecular Function: starch binding (GO:2001070);;	K15535|8.0e-08|ppp:112290947|K15535 phosphoglucan, water dikinase [EC:2.7.9.5] | (RefSeq) phosphoglucan, water dikinase, chloroplastic-like	--	--	--	Starch binding domain	--	S	Function unknown	uncharacterized protein LOC100784126 isoform X1 [Glycine max]	molecular function: binding (GO:0005488)
Glyma.01G115500	19.996	19.911	17.6566	3.35206	2.86315	3.21673	2.12378e-67	-2.69515	down	--	--	--	--	--	--	--	--	--	--	--	uncharacterized protein LOC100527430 [Glycine max]	--
Glyma.01G115900	1178.89	1189.38	1195.85	615.059	582.341	583.365	2.24265e-199	-1.1205	down	--	--	Biological Process: response to light stimulus (GO:0009416);; Cellular Component: photosystem I (GO:0009522);; Cellular Component: photosystem II (GO:0009523);; Cellular Component: chloroplast thylakoid membrane (GO:0009535);; Biological Process: photosynthesis, light harvesting in photosystem I (GO:0009768);; Cellular Component: chloroplast envelope (GO:0009941);; Cellular Component: plastoglobu…	K08915|1.2e-163|gmx:100785180|K08915 light-harvesting complex II chlorophyll a/b binding protein 4 | (RefSeq) chlorophyll a-b binding protein CP29.2, chloroplastic	Photosynthesis - antenna proteins (ko00196)	--	--	Chlorophyll A-B binding protein	Chlorophyll a-b binding protein CP29.2, chloroplastic OS=Arabidopsis thaliana OX=3702 GN=LHCB4.2 PE=1 SV=1	C	Energy production and conversion	chlorophyll a-b binding protein CP29.2, chloroplastic [Glycine max]	biological process: response to stimulus (GO:0050896);; cellular component: cell (GO:0005623);; cellular component: membrane (GO:0016020);; cellular component: macromolecular complex (GO:0032991);; cellular component: membrane part (GO:0044425);; cellular component: cell part (GO:0044464);; cellular component: organelle (GO:0043226);; cellular component: organelle part (GO:0044422);; biological p…
Glyma.01G116000	143.122	141.275	141.504	89.9299	75.788	68.3749	9.50122e-35	-0.983156	down	--	--	Molecular Function: DNA binding (GO:0003677);; Cellular Component: nucleus (GO:0005634);;	K10802|3.0e-53|gmx:100305961|K10802 high mobility group protein B1 | (RefSeq) uncharacterized protein LOC100305961	Base excision repair (ko03410)	[R]	General function prediction only	HMG (high mobility group) box	High mobility group B protein 1 OS=Arabidopsis thaliana OX=3702 GN=HMGB1 PE=1 SV=1	K	Transcription	High mobility group B protein 1 isoform A [Glycine soja]	molecular function: binding (GO:0005488);; cellular component: cell (GO:0005623);; cellular component: organelle (GO:0043226);; cellular component: cell part (GO:0044464)
Glyma.01G116100	16.7022	20.5873	16.1106	32.9844	25.5933	32.7898	2.55215e-08	0.655083	up	[H]	Coenzyme transport and metabolism	Molecular Function: glutaminase activity (GO:0004359);; Cellular Component: cytosol (GO:0005829);; Biological Process: pyridoxine metabolic process (GO:0008614);; Biological Process: vitamin B6 biosynthetic process (GO:0042819);; Biological Process: pyridoxal phosphate biosynthetic process (GO:0042823);; Cellular Component: glutaminase complex (GO:1903600);;	K08681|2.8e-143|gmx:100786227|K08681 5'-phosphate synthase pdxT subunit [EC:4.3.3.6] | (RefSeq) probable pyridoxal 5'-phosphate synthase subunit PDX2 isoform X1	Vitamin B6 metabolism (ko00750)	[H]	Coenzyme transport and metabolism	SNO glutamine amidotransferase family	Probable pyridoxal 5'-phosphate synthase subunit PDX2 OS=Arabidopsis thaliana OX=3702 GN=PDX2 PE=1 SV=1	H	Coenzyme transport and metabolism	probable pyridoxal 5'-phosphate synthase subunit PDX2 isoform X1 [Glycine max]	molecular function: catalytic activity (GO:0003824);; cellular component: cell (GO:0005623);; cellular component: cell part (GO:0044464);; biological process: metabolic process (GO:0008152);; biological process: cellular process (GO:0009987);; biological process: single-organism process (GO:0044699);; cellular component: macromolecular complex (GO:0032991)
Glyma.01G116300	4.79701	4.55966	4.00477	0	0.200331	0.079544	5.17682e-42	-5.38732	down	[R]	General function prediction only	Molecular Function: alcohol dehydrogenase (NAD) activity (GO:0004022);; Molecular Function: zinc ion binding (GO:0008270);;	K00001|1.3e-235|gmx:100787307|K00001 alcohol dehydrogenase [EC:1.1.1.1] | (RefSeq) alcohol dehydrogenase-like 4	Glycolysis / Gluconeogenesis (ko00010);; Fatty acid degradation (ko00071);; Tyrosine metabolism (ko00350)	[Q]	Secondary metabolites biosynthesis, transport and catabolism	Alcohol dehydrogenase GroES-like domain	Alcohol dehydrogenase-like 3 OS=Arabidopsis thaliana OX=3702 GN=At1g32780 PE=2 SV=1	Q	Secondary metabolites biosynthesis, transport and catabolism	alcohol dehydrogenase-like 4 isoform X1 [Glycine soja]	biological process: metabolic process (GO:0008152);; biological process: single-organism process (GO:0044699);; molecular function: catalytic activity (GO:0003824);; molecular function: binding (GO:0005488)
Glyma.01G117000	0.609759	0.938974	0.574194	0	0.058533	0.029353	1.22613e-19	-4.28604	down	--	--	Cellular Component: integral component of membrane (GO:0016021);;	K13466|2.2e-08|cit:102616085|K13466 EIX receptor 1/2 | (RefSeq) receptor-like protein EIX1	Plant-pathogen interaction (ko04626)	[R]	General function prediction only	Leucine rich repeat	Receptor-like protein 54 OS=Arabidopsis thaliana OX=3702 GN=RLP54 PE=3 SV=1	S	Function unknown	receptor-like protein 7 [Glycine max]	cellular component: membrane (GO:0016020);; cellular component: membrane part (GO:0044425)
Glyma.01G117200	1.35448	1.5497	1.3055	0.109454	0.050133	0.245278	1.85022e-09	-3.24452	down	--	--	Cellular Component: integral component of membrane (GO:0016021);;	K13466|1.5e-12|cit:102616085|K13466 EIX receptor 1/2 | (RefSeq) receptor-like protein EIX1	Plant-pathogen interaction (ko04626)	[R]	General function prediction only	Leucine rich repeat	Receptor-like protein 6 OS=Arabidopsis thaliana OX=3702 GN=RLP6 PE=3 SV=1	S	Function unknown	receptor-like protein 54 [Glycine max]	cellular component: membrane (GO:0016020);; cellular component: membrane part (GO:0044425)
Glyma.01G117900	12.4191	12.5288	11.8632	2.79344	2.57435	3.07724	1.22262e-124	-2.25253	down	[T]	Signal transduction mechanisms	Molecular Function: protein serine/threonine kinase activity (GO:0004674);; Molecular Function: ATP binding (GO:0005524);; Cellular Component: plasma membrane (GO:0005886);; Biological Process: protein phosphorylation (GO:0006468);; Cellular Component: integral component of membrane (GO:0016021);; Biological Process: recognition of pollen (GO:0048544);;	K24104|7.6e-70|thj:104799061|K24104 GPN-loop GTPase | (RefSeq) LOW QUALITY PROTEIN: uncharacterized protein LOC104799061	--	--	--	Protein tyrosine and serine/threonine kinase	G-type lectin S-receptor-like serine/threonine-protein kinase At4g27290 OS=Arabidopsis thaliana OX=3702 GN=At4g27290 PE=3 SV=4	--	--	G-type lectin S-receptor-like serine/threonine-protein kinase At4g27290 isoform X1 [Glycine max]	biological process: metabolic process (GO:0008152);; biological process: cellular process (GO:0009987);; molecular function: catalytic activity (GO:0003824);; molecular function: binding (GO:0005488);; cellular component: cell (GO:0005623);; cellular component: membrane (GO:0016020);; cellular component: cell part (GO:0044464);; cellular component: membrane part (GO:0044425);; biological process:…
Glyma.01G118200	5.32658	6.92062	5.31365	11.2209	8.99545	10.5366	3.69482e-06	0.686194	up	--	--	Molecular Function: microtubule minus-end binding (GO:0051011);; Biological Process: spindle assembly (GO:0051225);; Cellular Component: HAUS complex (GO:0070652);;	--	--	--	--	Plant nuclear matrix protein 1 (NMP1)	AUGMIN subunit 7 OS=Arabidopsis thaliana OX=3702 GN=AUG7 PE=1 SV=1	S	Function unknown	AUGMIN subunit 7 [Glycine soja]	molecular function: binding (GO:0005488);; biological process: cellular process (GO:0009987);; biological process: single-organism process (GO:0044699);; biological process: cellular component organization or biogenesis (GO:0071840);; cellular component: cell (GO:0005623);; cellular component: macromolecular complex (GO:0032991);; cellular component: organelle (GO:0043226);; cellular component: o…
Glyma.01G118700	11.0789	15.71	12.6581	2.2225	4.20916	4.1626	3.00776e-12	-1.95608	down	--	--	Biological Process: immune system process (GO:0002376);; Biological Process: regulation of immune system process (GO:0002682);; Molecular Function: molecular_function (GO:0003674);; Molecular Function: catalytic activity (GO:0003824);; Molecular Function: protein kinase activity (GO:0004672);; Molecular Function: protein serine/threonine kinase activity (GO:0004674);; Cellular Component: cellular…	--	--	--	--	--	Probable LRR receptor-like serine/threonine-protein kinase At1g07650 OS=Arabidopsis thaliana OX=3702 GN=At1g07650 PE=1 SV=1	T	Signal transduction mechanisms	probable leucine-rich repeat receptor-like serine/threonine-protein kinase At3g14840 isoform X1 [Glycine soja]	biological process: immune system process (GO:0002376);; biological process: biological regulation (GO:0065007);; molecular function: catalytic activity (GO:0003824);; biological process: metabolic process (GO:0008152);; biological process: cellular process (GO:0009987);; cellular component: cell (GO:0005623);; cellular component: membrane (GO:0016020);; cellular component: cell part (GO:0044464)…
Glyma.01G118800	17.9199	18.4028	19.2208	12.086	12.5701	12.5562	5.57758e-26	-0.695875	down	--		Molecular Function: protein kinase activity (GO:0004672);; Molecular Function: ATP binding (GO:0005524);; Cellular Component: integral component of membrane (GO:0016021);;	K13430|9.9e-62|ini:109175864|K13430 serine/threonine-protein kinase PBS1 [EC:2.7.11.1] | (RefSeq) serine/threonine-protein kinase PBS1	Plant-pathogen interaction (ko04626)	--	--	Protein tyrosine and serine/threonine kinase	Probable leucine-rich repeat receptor-like serine/threonine-protein kinase At3g14840 OS=Arabidopsis thaliana OX=3702 GN=LRR-RLK PE=1 SV=1	T	Signal transduction mechanisms	hypothetical protein GLYMA_01G118800 [Glycine max]	biological process: metabolic process (GO:0008152);; biological process: cellular process (GO:0009987);; molecular function: catalytic activity (GO:0003824);; molecular function: binding (GO:0005488);; cellular component: membrane (GO:0016020);; cellular component: membrane part (GO:0044425)
Glyma.01G119300	0.963341	0.452411	0.867076	5.58096	7.1531	6.42927	3.27943e-24	2.85573	up	--	--	Cellular Component: nucleus (GO:0005634);; Cellular Component: nuclear pore (GO:0005643);; Cellular Component: cytoplasm (GO:0005737);; Molecular Function: Ran GTPase binding (GO:0008536);; Biological Process: positive regulation of GTPase activity (GO:0043547);; Biological Process: intracellular transport (GO:0046907);;	K20827|8.6e-72|dzi:111302816|K20827 RNA polymerase II-associated protein 2 [EC:3.1.3.16] | (RefSeq) putative RNA polymerase II subunit B1 CTD phosphatase RPAP2 homolog isoform X1	--	[U]	Intracellular trafficking, secretion, and vesicular transport	RanBP1 domain	Ran-binding protein 1 homolog b OS=Arabidopsis thaliana OX=3702 GN=RANBP1B PE=1 SV=2	U	Intracellular trafficking, secretion, and vesicular transport	ran-binding protein 1 homolog b [Glycine max]	cellular component: cell (GO:0005623);; cellular component: organelle (GO:0043226);; cellular component: cell part (GO:0044464);; cellular component: macromolecular complex (GO:0032991);; cellular component: organelle part (GO:0044422);; molecular function: binding (GO:0005488);; biological process: biological regulation (GO:0065007);; biological process: localization (GO:0051179)
Glyma.01G119400	17.9505	19.6199	19.5794	11.6013	12.6413	13.3314	4.5149e-15	-0.720904	down	[J]	Translation, ribosomal structure and biogenesis	Molecular Function: nucleic acid binding (GO:0003676);; Cellular Component: nucleolus (GO:0005730);; Cellular Component: cytoplasm (GO:0005737);;	K01265|3.9e-24|qsu:111999887|K01265 methionyl aminopeptidase [EC:3.4.11.18] | (RefSeq) methionine aminopeptidase 2-1-like	--	[R]	General function prediction only	Metallopeptidase family M24	ERBB-3 BINDING PROTEIN 1 OS=Solanum tuberosum OX=4113 GN=EBP1 PE=2 SV=1	J	Translation, ribosomal structure and biogenesis	ERBB-3 BINDING PROTEIN 1 [Glycine max]	molecular function: binding (GO:0005488);; cellular component: cell (GO:0005623);; cellular component: organelle (GO:0043226);; cellular component: organelle part (GO:0044422);; cellular component: cell part (GO:0044464)
Glyma.01G120000	2.70171	2.44682	2.79079	0	0.057467	0.062768	1.01255e-62	-5.89506	down	--	--	Molecular Function: protein binding (GO:0005515);; Biological Process: biological_process (GO:0008150);; Biological Process: tissue development (GO:0009888);; Biological Process: meristem maintenance (GO:0010073);; Biological Process: multicellular organismal process (GO:0032501);; Biological Process: developmental process (GO:0032502);; Biological Process: meristem development (GO:0048507);; Bio…	K13466|3.5e-09|vvi:104882119|K13466 EIX receptor 1/2 | (RefSeq) receptor-like protein 12	Plant-pathogen interaction (ko04626)	[R]	General function prediction only	Leucine rich repeat	Receptor-like protein 6 OS=Arabidopsis thaliana OX=3702 GN=RLP6 PE=3 SV=1	S	Function unknown	receptor-like protein 6 [Glycine max]	molecular function: binding (GO:0005488);; biological process: developmental process (GO:0032502);; biological process: multicellular organismal process (GO:0032501);; biological process: single-organism process (GO:0044699)
Glyma.01G120300	0.578789	0.701412	0.708728	0.027634	0	0.034485	2.87229e-23	-4.72782	down	--	--	Molecular Function: protein binding (GO:0005515);; Biological Process: biological_process (GO:0008150);; Biological Process: tissue development (GO:0009888);; Biological Process: meristem maintenance (GO:0010073);; Biological Process: multicellular organismal process (GO:0032501);; Biological Process: developmental process (GO:0032502);; Biological Process: meristem development (GO:0048507);; Bio…	K13466|1.1e-14|zju:107423984|K13466 EIX receptor 1/2 | (RefSeq) receptor-like protein EIX2	Plant-pathogen interaction (ko04626)	[R]	General function prediction only	Leucine rich repeat	Receptor-like protein 6 OS=Arabidopsis thaliana OX=3702 GN=RLP6 PE=3 SV=1	S	Function unknown	LOW QUALITY PROTEIN: hypothetical protein GLYMA_01G120300 [Glycine max]	molecular function: binding (GO:0005488);; biological process: developmental process (GO:0032502);; biological process: multicellular organismal process (GO:0032501);; biological process: single-organism process (GO:0044699)
Glyma.01G120400	12.1061	11.2218	13.6473	32.1443	30.7761	34.2939	1.10979e-52	1.27159	up	[I]	Lipid transport and metabolism	Biological Process: lipid metabolic process (GO:0006629);; Cellular Component: integral component of membrane (GO:0016021);; Molecular Function: oxidoreductase activity, acting on paired donors, with oxidation of a pair of donors resulting in the reduction of molecular oxygen to two molecules of water (GO:0016717);;	K10257|4.8e-276|gmx:100217335|K10257 acyl-lipid omega-3 desaturase [EC:1.14.19.25 1.14.19.35 1.14.19.36] | (RefSeq) FAD8-1; omega-3 fatty acid desaturase	--	--	--	Domain of unknown function (DUF3474)	Omega-3 fatty acid desaturase, chloroplastic OS=Glycine max OX=3847 GN=FAD7 PE=2 SV=1	I	Lipid transport and metabolism	omega-3 fatty acid desaturase [Glycine max]	biological process: metabolic process (GO:0008152);; biological process: single-organism process (GO:0044699);; cellular component: membrane (GO:0016020);; cellular component: membrane part (GO:0044425);; molecular function: catalytic activity (GO:0003824)
Glyma.01G120800	0.599759	0.30311	0.505174	3.92791	5.18678	4.18656	4.9571e-31	3.01998	up	--	--	--	--	--	--	--	DUF761-associated sequence motif	--	S	Function unknown	uncharacterized protein LOC102668485 [Glycine max]	--
Glyma.01G122000	44.2825	47.0089	50.1371	2.18756	1.8473	0.92427	6.92712e-52	-4.83705	down	--	--	Molecular Function: hydrolase activity (GO:0016787);;	K23978|1.1e-141|gmx:100796467|K23978 isoamyl acetate esterase [EC:3.1.1.112] | (RefSeq) GDSL esterase/lipase CPRD49	--	[I]	Lipid transport and metabolism	GDSL-like Lipase/Acylhydrolase family	GDSL esterase/lipase CPRD49 OS=Arabidopsis thaliana OX=3702 GN=CPRD49 PE=2 SV=1	I	Lipid transport and metabolism	GDSL esterase/lipase CPRD49 [Glycine max]	molecular function: catalytic activity (GO:0003824)
Glyma.01G122100	8.34344	9.71095	10.3241	15.7743	16.9287	18.3066	5.31776e-12	0.727948	up	--	--	Cellular Component: integral component of membrane (GO:0016021);;	--	--	--	--	LMBR1-like membrane protein	LIMR family protein At5g01460 OS=Arabidopsis thaliana OX=3702 GN=At5g01460 PE=2 SV=1	S	Function unknown	LIMR family protein At3g08930-like [Glycine soja]	cellular component: membrane (GO:0016020);; cellular component: membrane part (GO:0044425)
Glyma.01G123500	11.0975	14.4992	11.6479	6.49132	3.88275	4.75884	1.26769e-07	-1.40039	down	--	--	Cellular Component: integral component of membrane (GO:0016021);;	--	--	--	--	--	--	--	--	hypothetical protein glysoja_045552 [Glycine soja]	cellular component: membrane (GO:0016020);; cellular component: membrane part (GO:0044425)
Glyma.01G124200	5.21812	5.59239	6.41332	10.6857	10.9163	10.3989	2.42565e-12	0.773297	up	--	--	Molecular Function: molecular_function (GO:0003674);; Molecular Function: transporter activity (GO:0005215);; Cellular Component: cellular_component (GO:0005575);; Cellular Component: intracellular (GO:0005622);; Cellular Component: cell (GO:0005623);; Cellular Component: cytoplasm (GO:0005737);; Biological Process: protein targeting (GO:0006605);; Biological Process: transport (GO:0006810);; Bio…	K21594|1.1e-08|csl:COCSUDRAFT_47382|K21594 translation factor GUF1, mitochondrial [EC:3.6.5.-] | (RefSeq) GTP-binding protein lepa	--	--	--	GYF domain 2	Protein TIC 56, chloroplastic OS=Arabidopsis thaliana OX=3702 GN=TIC56 PE=1 SV=1	S	Function unknown	protein TIC 56, chloroplastic isoform X1 [Glycine max]	molecular function: transporter activity (GO:0005215);; cellular component: cell (GO:0005623);; cellular component: cell part (GO:0044464);; biological process: localization (GO:0051179);; cellular component: organelle (GO:0043226);; cellular component: organelle part (GO:0044422);; cellular component: membrane (GO:0016020);; biological process: single-organism process (GO:0044699)
Glyma.01G124300	19.8291	23.0209	19.9356	15.9097	14.0121	14.4152	6.24857e-09	-0.618101	down	[J]	Translation, ribosomal structure and biogenesis	Molecular Function: structural constituent of ribosome (GO:0003735);; Cellular Component: ribosome (GO:0005840);; Biological Process: translation (GO:0006412);; Molecular Function: rRNA binding (GO:0019843);;	K02987|5.3e-150|gmx:100801792|K02987 small subunit ribosomal protein S4e | (RefSeq) 40S ribosomal protein S4	Ribosome (ko03010)	[J]	Translation, ribosomal structure and biogenesis	Ribosomal family S4e	40S ribosomal protein S4 OS=Solanum tuberosum OX=4113 GN=RPS4 PE=2 SV=1	J	Translation, ribosomal structure and biogenesis	40S ribosomal protein S4 [Glycine max]	molecular function: structural molecule activity (GO:0005198);; cellular component: cell (GO:0005623);; cellular component: macromolecular complex (GO:0032991);; cellular component: organelle (GO:0043226);; cellular component: cell part (GO:0044464);; biological process: metabolic process (GO:0008152);; biological process: cellular process (GO:0009987);; molecular function: binding (GO:0005488)
Glyma.01G124500	58.2291	60.86	56.3668	31.9979	29.6571	29.4352	2.37898e-51	-1.06483	down	[P]	Inorganic ion transport and metabolism	Molecular Function: ferroxidase activity (GO:0004322);; Biological Process: iron ion transport (GO:0006826);; Biological Process: cellular iron ion homeostasis (GO:0006879);; Molecular Function: ferric iron binding (GO:0008199);;	K00522|1.8e-142|gmx:547988|K00522 ferritin heavy chain [EC:1.16.3.2] | (RefSeq) SFERH-2; ferritin-2, chloroplastic	--	[P]	Inorganic ion transport and metabolism	Ferritin-like domain	Ferritin-2, chloroplastic OS=Glycine max OX=3847 PE=1 SV=1	P	Inorganic ion transport and metabolism	ferritin-2, chloroplastic [Glycine max]	biological process: metabolic process (GO:0008152);; biological process: single-organism process (GO:0044699);; molecular function: catalytic activity (GO:0003824);; biological process: localization (GO:0051179);; biological process: cellular process (GO:0009987);; biological process: biological regulation (GO:0065007);; molecular function: binding (GO:0005488)
Glyma.01G124600	16.6787	17.4724	15.0019	9.78237	10.3917	10.2107	1.47567e-06	-0.805987	down	--	--	Cellular Component: integral component of membrane (GO:0016021);;	--	--	--	--	--	Uncharacterized protein At5g01610 OS=Arabidopsis thaliana OX=3702 GN=At5g01610 PE=1 SV=1	S	Function unknown	hypothetical protein GLYMA_01G124600 [Glycine max]	cellular component: membrane (GO:0016020);; cellular component: membrane part (GO:0044425)
Glyma.01G124700	29.1692	29.5707	27.6427	2.9818	4.19916	2.07517	1.45593e-96	-3.31909	down	--	--	Molecular Function: protein phosphatase inhibitor activity (GO:0004864);; Cellular Component: nucleus (GO:0005634);; Cellular Component: cytoplasm (GO:0005737);; Biological Process: abscisic acid-activated signaling pathway (GO:0009738);; Molecular Function: abscisic acid binding (GO:0010427);; Molecular Function: signaling receptor activity (GO:0038023);; Biological Process: regulation of protei…	K14496|6.6e-122|gmx:100788199|K14496 abscisic acid receptor PYR/PYL family | (RefSeq) abscisic acid receptor PYL4	MAPK signaling pathway - plant (ko04016);; Plant hormone signal transduction (ko04075)	--	--	Polyketide cyclase / dehydrase and lipid transport	Abscisic acid receptor PYL4 OS=Arabidopsis thaliana OX=3702 GN=PYL4 PE=1 SV=1	S	Function unknown	abscisic acid receptor PYL4 [Glycine max]	biological process: biological regulation (GO:0065007);; molecular function: molecular function regulator (GO:0098772);; cellular component: cell (GO:0005623);; cellular component: organelle (GO:0043226);; cellular component: cell part (GO:0044464);; biological process: cellular process (GO:0009987);; biological process: signaling (GO:0023052);; biological process: single-organism process (GO:004…
Glyma.01G124900	39.7367	38.3995	40.2103	26.9116	26.7988	26.6339	3.77254e-19	-0.676789	down	[O]	Posttranslational modification, protein turnover, chaperones	Molecular Function: threonine-type endopeptidase activity (GO:0004298);; Cellular Component: nucleus (GO:0005634);; Cellular Component: cytoplasm (GO:0005737);; Biological Process: ubiquitin-dependent protein catabolic process (GO:0006511);; Cellular Component: proteasome core complex, alpha-subunit complex (GO:0019773);;	K02728|5.8e-138|gmx:100802854|K02728 20S proteasome subunit alpha 3 [EC:3.4.25.1] | (RefSeq) proteasome subunit alpha type-4	Proteasome (ko03050)	[O]	Posttranslational modification, protein turnover, chaperones	Proteasome subunit	Proteasome subunit alpha type-4 OS=Spinacia oleracea OX=3562 GN=PAC1 PE=2 SV=1	O	Posttranslational modification, protein turnover, chaperones	proteasome subunit alpha type-4 [Glycine max]	biological process: metabolic process (GO:0008152);; molecular function: catalytic activity (GO:0003824);; cellular component: cell (GO:0005623);; cellular component: organelle (GO:0043226);; cellular component: cell part (GO:0044464);; biological process: cellular process (GO:0009987);; cellular component: macromolecular complex (GO:0032991)
Glyma.01G125000	0.52273	0.705988	0.653936	1.64363	2.40945	2.13149	5.33223e-08	1.56581	up	--	--	Biological Process: polysaccharide biosynthetic process (GO:0000271);; Molecular Function: molecular_function (GO:0003674);; Molecular Function: catalytic activity (GO:0003824);; Cellular Component: cellular_component (GO:0005575);; Cellular Component: intracellular (GO:0005622);; Cellular Component: cell (GO:0005623);; Cellular Component: cytoplasm (GO:0005737);; Cellular Component: Golgi appara…	K23877|3.2e-38|ath:AT1G70230|K23877 xyloglucan O-acetyltransferase | (RefSeq) TBL27; TRICHOME BIREFRINGENCE-LIKE 27	--	--	--	GDSL/SGNH-like Acyl-Esterase family found in Pmr5 and Cas1p	Protein trichome birefringence-like 35 OS=Arabidopsis thaliana OX=3702 GN=TBL35 PE=2 SV=1	S	Function unknown	protein trichome birefringence-like 35 [Glycine max]	biological process: metabolic process (GO:0008152);; biological process: single-organism process (GO:0044699);; molecular function: catalytic activity (GO:0003824);; cellular component: cell (GO:0005623);; cellular component: cell part (GO:0044464);; cellular component: organelle (GO:0043226);; biological process: cellular process (GO:0009987);; biological process: cellular component organization…
Glyma.01G125200	0.135697	0.101998	0.064793	0.523952	0.608786	1.05695	1.9131e-08	2.53675	up	[T]	Signal transduction mechanisms	Molecular Function: protein kinase activity (GO:0004672);; Molecular Function: ATP binding (GO:0005524);; Cellular Component: integral component of membrane (GO:0016021);;	K20718|8.1e-44|sot:102595907|K20718 LRR receptor-like serine/threonine-protein kinase ERECTA [EC:2.7.11.1] | (RefSeq) LRR receptor-like serine/threonine-protein kinase ERECTA	MAPK signaling pathway - plant (ko04016)	--	--	Protein kinase domain	Receptor protein kinase-like protein ZAR1 OS=Arabidopsis thaliana OX=3702 GN=ZAR1 PE=1 SV=1	T	Signal transduction mechanisms	receptor protein kinase-like protein ZAR1 [Glycine max]	biological process: metabolic process (GO:0008152);; biological process: cellular process (GO:0009987);; molecular function: catalytic activity (GO:0003824);; molecular function: binding (GO:0005488);; cellular component: membrane (GO:0016020);; cellular component: membrane part (GO:0044425)
Glyma.01G125600	8.578	10.6982	7.88528	5.83061	7.06961	6.39093	8.47622e-05	-0.603283	down	--	--	Cellular Component: nucleus (GO:0005634);; Molecular Function: polyubiquitin modification-dependent protein binding (GO:0031593);;	K20799|7.5e-172|gmx:100798241|K20799 BRISC complex subunit Abro1 | (RefSeq) uncharacterized protein LOC100798241	--	--	--	--	--	--	--	hypothetical protein D0Y65_001333 [Glycine soja]	cellular component: cell (GO:0005623);; cellular component: organelle (GO:0043226);; cellular component: cell part (GO:0044464);; molecular function: binding (GO:0005488)
Glyma.01G126200	7.3801	6.85131	5.73702	3.23034	3.66132	3.48902	0.000131208	-1.04163	down	--	--	Molecular Function: phenylpyruvate tautomerase activity (GO:0050178);;	K07253|4.5e-50|adu:107475370|K07253 phenylpyruvate tautomerase [EC:5.3.2.1] | (RefSeq) macrophage migration inhibitory factor homolog	Tyrosine metabolism (ko00350);; Phenylalanine metabolism (ko00360)	[V]	Defense mechanisms	Macrophage migration inhibitory factor (MIF)	--	V	Defense mechanisms	macrophage migration inhibitory factor homolog [Glycine max]	molecular function: catalytic activity (GO:0003824)
Glyma.01G126600	3.27162	2.551	2.89984	0	0.042109	0	1.4595e-15	-5.78339	down	--	--	Cellular Component: apoplast (GO:0048046);;	K01870|1.0e-38|csat:104723377|K01870 isoleucyl-tRNA synthetase [EC:6.1.1.5] | (RefSeq) isoleucine--tRNA ligase, chloroplastic/mitochondrial-like	Aminoacyl-tRNA biosynthesis (ko00970)	--	--	Dirigent-like protein	Dirigent protein 19 OS=Arabidopsis thaliana OX=3702 GN=DIR19 PE=2 SV=1	S	Function unknown	dirigent protein 22 [Glycine max]	cellular component: extracellular region (GO:0005576)
Glyma.01G127200	256.448	243.572	243.577	5.56121	3.75297	3.80589	0	-5.9384	down	--	--	Cellular Component: apoplast (GO:0048046);;	K01870|9.0e-35|csat:104723377|K01870 isoleucyl-tRNA synthetase [EC:6.1.1.5] | (RefSeq) isoleucine--tRNA ligase, chloroplastic/mitochondrial-like	Aminoacyl-tRNA biosynthesis (ko00970)	--	--	Dirigent-like protein	Dirigent protein 3 OS=Arabidopsis thaliana OX=3702 GN=DIR3 PE=3 SV=1	S	Function unknown	dirigent protein 22 precursor [Glycine max]	cellular component: extracellular region (GO:0005576)
Glyma.01G127400	3.9493	2.8845	2.59229	24.3878	20.2434	24.3768	2.7471e-59	2.71143	up	--	--	Cellular Component: apoplast (GO:0048046);;	K01870|4.2e-51|csat:104723377|K01870 isoleucyl-tRNA synthetase [EC:6.1.1.5] | (RefSeq) isoleucine--tRNA ligase, chloroplastic/mitochondrial-like	Aminoacyl-tRNA biosynthesis (ko00970)	--	--	Dirigent-like protein	Dirigent protein 20 OS=Arabidopsis thaliana OX=3702 GN=DIR20 PE=2 SV=1	S	Function unknown	dirigent family protein precursor [Glycine max]	cellular component: extracellular region (GO:0005576)
Glyma.01G127500	1.61635	2.3357	1.39926	8.92104	9.34343	9.63314	4.1117e-42	2.25159	up	--	--	Molecular Function: hydrolase activity (GO:0016787);;	K19996|4.7e-100|atr:18449038|K19996 phosphatidylinositol transfer protein SFH5 | (RefSeq) patellin-3	--	[I]	Lipid transport and metabolism	CRAL/TRIO domain	Patellin-6 OS=Arabidopsis thaliana OX=3702 GN=PATL6 PE=2 SV=1	I	Lipid transport and metabolism	patellin-6 [Glycine max]	molecular function: catalytic activity (GO:0003824)
Glyma.01G127900	0.747224	0.710086	0.905201	0.463254	0.396449	0.183239	0.00371996	-1.22697	down	--	--	Cellular Component: integral component of membrane (GO:0016021);;	--	--	--	--	Methyltransferase FkbM domain	--	S	Function unknown	hypothetical protein GLYMA_01G127900 [Glycine max]	cellular component: membrane (GO:0016020);; cellular component: membrane part (GO:0044425)
Glyma.01G128100	5.68037	6.56147	5.96847	0.61788	0.560529	0.509325	5.79924e-70	-3.51247	down	--	--	Molecular Function: transcription factor activity, sequence-specific DNA binding (GO:0003700);; Cellular Component: nucleus (GO:0005634);; Molecular Function: sequence-specific DNA binding (GO:0043565);;	K13424|1.9e-289|gmx:100127367|K13424 WRKY transcription factor 33 | (RefSeq) WRKY5; probable WRKY transcription factor 33 isoform X2	MAPK signaling pathway - plant (ko04016);; Plant-pathogen interaction (ko04626)	--	--	WRKY DNA -binding domain	Probable WRKY transcription factor 33 OS=Arabidopsis thaliana OX=3702 GN=WRKY33 PE=1 SV=2	K	Transcription	probable WRKY transcription factor 33 isoform X2 [Glycine max]	biological process: biological regulation (GO:0065007);; molecular function: nucleic acid binding transcription factor activity (GO:0001071);; cellular component: cell (GO:0005623);; cellular component: organelle (GO:0043226);; cellular component: cell part (GO:0044464);; molecular function: binding (GO:0005488)
Glyma.01G128200	1.94181	2.48923	1.77562	4.23815	3.81841	3.57259	1.82706e-06	0.785706	up	--	--	Biological Process: ubiquitin-dependent protein catabolic process (GO:0006511);; Cellular Component: SCF ubiquitin ligase complex (GO:0019005);; Biological Process: SCF-dependent proteasomal ubiquitin-dependent protein catabolic process (GO:0031146);;	K10268|2.6e-294|gmx:100812083|K10268 F-box and leucine-rich repeat protein 2/20 | (RefSeq) F-box/LRR-repeat protein 3	--	[R]	General function prediction only	Leucine Rich repeat	F-box/LRR-repeat protein 3 OS=Arabidopsis thaliana OX=3702 GN=FBL3 PE=2 SV=1	S	Function unknown	F-box/LRR-repeat protein 3 [Glycine max]	biological process: metabolic process (GO:0008152);; biological process: cellular process (GO:0009987);; cellular component: cell (GO:0005623);; cellular component: macromolecular complex (GO:0032991);; cellular component: cell part (GO:0044464)
Glyma.01G129000	2.2708	2.36452	2.20972	0	0	0	5.65813e-13	-6.40443	down	--	--	Cellular Component: integral component of membrane (GO:0016021);;	K08238|5.4e-14|brp:103847104|K08238 xyloglucan 6-xylosyltransferase [EC:2.4.2.39] | (RefSeq) probable xyloglucan 6-xylosyltransferase 3	--	--	--	LURP-one-related	Protein LURP-one-related 15 OS=Arabidopsis thaliana OX=3702 GN=At5g01750 PE=1 SV=1	S	Function unknown	protein LURP-one-related 15 [Glycine max]	cellular component: membrane (GO:0016020);; cellular component: membrane part (GO:0044425)
Glyma.01G129100	9.65715	11.3974	12.6842	0.746066	0.942827	1.25312	1.25046e-48	-3.54597	down	--	--	Molecular Function: molecular_function (GO:0003674);; Molecular Function: binding (GO:0005488);; Molecular Function: protein binding (GO:0005515);; Cellular Component: cellular_component (GO:0005575);; Cellular Component: intracellular (GO:0005622);; Cellular Component: cell (GO:0005623);; Cellular Component: cytoplasm (GO:0005737);; Cellular Component: chloroplast (GO:0009507);; Cellular Compone…	--	--	--	--	LURP-one-related	Protein LURP-one-related 15 OS=Arabidopsis thaliana OX=3702 GN=At5g01750 PE=1 SV=1	S	Function unknown	uncharacterized protein LOC100527184 [Glycine max]	molecular function: binding (GO:0005488);; cellular component: cell (GO:0005623);; cellular component: cell part (GO:0044464);; cellular component: organelle (GO:0043226)
Glyma.01G129400	15.1682	15.3612	14.8932	26.4741	26.7769	28.308	5.49876e-24	0.723651	up	[E]	Amino acid transport and metabolism	Molecular Function: transaminase activity (GO:0008483);; Molecular Function: pyridoxal phosphate binding (GO:0030170);;	K00827|2.4e-278|gmx:100170733|K00827 alanine-glyoxylate transaminase / (R)-3-amino-2-methylpropionate-pyruvate transaminase [EC:2.6.1.44 2.6.1.40] | (RefSeq) alanine--glyoxylate aminotransferase 2 homolog 2, mitochondrial	Alanine, aspartate and glutamate metabolism (ko00250);; Glycine, serine and threonine metabolism (ko00260);; Cysteine and methionine metabolism (ko00270);; Valine, leucine and isoleucine degradation (ko00280)	[E]	Amino acid transport and metabolism	Aminotransferase class-III	Alanine--glyoxylate aminotransferase 2 homolog 2, mitochondrial OS=Arabidopsis thaliana OX=3702 GN=AGT3 PE=1 SV=2	E	Amino acid transport and metabolism	alanine--glyoxylate aminotransferase 2 homolog 2, mitochondrial [Glycine max]	molecular function: catalytic activity (GO:0003824);; molecular function: binding (GO:0005488)
Glyma.01G131200	0.210618	0.208167	0.229662	37.5112	35.7944	35.0718	2.29739e-84	6.95624	up	--	--	--	--	--	--	--	--	--	--	--	uncharacterized protein LOC100783232 [Glycine max]	--
Glyma.01G131300	2.10346	2.52022	2.0262	15.9278	13.1656	12.9171	8.14317e-87	2.52691	up	--	--	Cellular Component: cytosol (GO:0005829);; Biological Process: chloroplast avoidance movement (GO:0009903);; Biological Process: chloroplast accumulation movement (GO:0009904);;	--	--	--	--	Weak chloroplast movement under blue light	WEB family protein At2g38370 OS=Arabidopsis thaliana OX=3702 GN=At2g38370 PE=2 SV=1	S	Function unknown	WEB family protein At2g38370 [Glycine max]	cellular component: cell (GO:0005623);; cellular component: cell part (GO:0044464);; biological process: cellular process (GO:0009987);; biological process: localization (GO:0051179);; biological process: cellular component organization or biogenesis (GO:0071840)
Glyma.01G131500	51.5132	53.9191	54.3352	25.0044	25.1224	27.7939	4.55246e-79	-1.15329	down	[T]	Signal transduction mechanisms	Molecular Function: protein serine/threonine kinase activity (GO:0004674);; Molecular Function: ATP binding (GO:0005524);; Biological Process: signal transduction (GO:0007165);; Cellular Component: integral component of membrane (GO:0016021);;	K07198|7.5e-272|gmx:100815651|K07198 5'-AMP-activated protein kinase, catalytic alpha subunit [EC:2.7.11.11] | (RefSeq) CBL-interacting protein kinase 2	--	[T]	Signal transduction mechanisms	Protein kinase domain	CBL-interacting protein kinase 2 OS=Oryza sativa subsp. japonica OX=39947 GN=CIPK2 PE=2 SV=1	T	Signal transduction mechanisms	CBL-interacting protein kinase 2 [Glycine max]	biological process: metabolic process (GO:0008152);; biological process: cellular process (GO:0009987);; molecular function: catalytic activity (GO:0003824);; molecular function: binding (GO:0005488);; biological process: biological regulation (GO:0065007);; cellular component: membrane (GO:0016020);; cellular component: membrane part (GO:0044425)
Glyma.01G132000	35.3215	33.7346	35.8646	5.65463	5.7234	6.55893	1.22106e-264	-2.64994	down	[T]	Signal transduction mechanisms	Molecular Function: protein serine/threonine kinase activity (GO:0004674);; Molecular Function: ATP binding (GO:0005524);; Cellular Component: cytoplasm (GO:0005737);; Biological Process: protein phosphorylation (GO:0006468);; Biological Process: intracellular signal transduction (GO:0035556);;	K08867|0.0e+00|gmx:100816187|K08867 WNK lysine deficient protein kinase [EC:2.7.11.1] | (RefSeq) probable serine/threonine-protein kinase WNK5 isoform X1	--	[R]	General function prediction only	Protein kinase domain	Probable serine/threonine-protein kinase WNK5 OS=Arabidopsis thaliana OX=3702 GN=WNK5 PE=1 SV=2	T	Signal transduction mechanisms	probable serine/threonine-protein kinase WNK5 isoform X1 [Glycine max]	biological process: metabolic process (GO:0008152);; biological process: cellular process (GO:0009987);; molecular function: catalytic activity (GO:0003824);; molecular function: binding (GO:0005488);; cellular component: cell (GO:0005623);; cellular component: cell part (GO:0044464);; biological process: signaling (GO:0023052);; biological process: single-organism process (GO:0044699);; biologic…
Glyma.01G132100	25.2749	30.8167	23.1946	3.12661	2.45241	3.73095	1.30052e-36	-3.1528	down	--	--	Cellular Component: integral component of membrane (GO:0016021);;	--	--	--	--	--	--	--	--	hypothetical protein GLYMA_01G132100 [Glycine max]	cellular component: membrane (GO:0016020);; cellular component: membrane part (GO:0044425)
Glyma.01G132300	11.9422	11.681	10.9757	7.73802	8.44053	6.76322	8.70693e-09	-0.68909	down	--		Molecular Function: MAP kinase kinase kinase activity (GO:0004709);; Molecular Function: ATP binding (GO:0005524);;	K04427|1.2e-67|lang:109331017|K04427 mitogen-activated protein kinase kinase kinase 7 [EC:2.7.11.25] | (RefSeq) serine/threonine-protein kinase HT1-like	--	[T]	Signal transduction mechanisms	Protein tyrosine and serine/threonine kinase	Serine/threonine-protein kinase STY13 OS=Arabidopsis thaliana OX=3702 GN=STY13 PE=1 SV=2	T	Signal transduction mechanisms	serine/threonine-protein kinase STY13 isoform X1 [Glycine max]	biological process: metabolic process (GO:0008152);; biological process: cellular process (GO:0009987);; biological process: signaling (GO:0023052);; biological process: single-organism process (GO:0044699);; biological process: response to stimulus (GO:0050896);; biological process: biological regulation (GO:0065007);; molecular function: catalytic activity (GO:0003824);; molecular function: sig…
Glyma.01G132800	6.1673	5.17704	4.8704	3.90062	3.3144	3.56363	1.14841e-05	-0.707003	down	--	--	Molecular Function: molecular_function (GO:0003674);; Molecular Function: nucleic acid binding (GO:0003676);; Molecular Function: RNA binding (GO:0003723);; Molecular Function: catalytic activity (GO:0003824);; Molecular Function: nuclease activity (GO:0004518);; Molecular Function: endonuclease activity (GO:0004519);; Molecular Function: binding (GO:0005488);; Cellular Component: cellular_compon…	--	--	[R]	General function prediction only	PPR repeat family	Pentatricopeptide repeat-containing protein At3g42630 OS=Arabidopsis thaliana OX=3702 GN=At3g42630 PE=2 SV=2	S	Function unknown	pentatricopeptide repeat-containing protein At3g42630 [Glycine max]	molecular function: binding (GO:0005488);; molecular function: catalytic activity (GO:0003824);; biological process: metabolic process (GO:0008152);; biological process: cellular process (GO:0009987);; cellular component: cell (GO:0005623);; cellular component: cell part (GO:0044464);; cellular component: organelle (GO:0043226);; biological process: biological regulation (GO:0065007)
Glyma.01G133000	2.31303	2.14206	2.49795	0.714631	1.12956	1.20506	3.15831e-11	-1.29556	down	--	--	Molecular Function: DNA binding (GO:0003677);; Cellular Component: nucleus (GO:0005634);; Molecular Function: zinc ion binding (GO:0008270);;	K09287|4.3e-13|ats:109750371|K09287 RAV-like factor | (RefSeq) LOC109750371; AP2/ERF and B3 domain-containing protein Os01g0141000-like	--	--	--	B3 DNA binding domain	B3 domain-containing protein Os07g0679700 OS=Oryza sativa subsp. japonica OX=39947 GN=Os07g0679700 PE=2 SV=1	K	Transcription	B3 domain-containing transcription repressor VAL2 isoform X1 [Glycine max]	molecular function: binding (GO:0005488);; cellular component: cell (GO:0005623);; cellular component: organelle (GO:0043226);; cellular component: cell part (GO:0044464)
Glyma.01G133300	0.685558	0.699167	0.677322	2.56057	3.01362	2.50642	1.75196e-25	1.83212	up	--		Molecular Function: protein kinase activity (GO:0004672);; Molecular Function: ATP binding (GO:0005524);; Cellular Component: integral component of membrane (GO:0016021);;	K13418|4.2e-51|smo:SELMODRAFT_85471|K13418 somatic embryogenesis receptor kinase 1 [EC:2.7.10.1 2.7.11.1] | (RefSeq) SERK2a-1; hypothetical protein	--	--	--	Protein kinase domain	Leucine-rich repeat receptor-like protein kinase PXC2 OS=Arabidopsis thaliana OX=3702 GN=PXC2 PE=1 SV=1	T	Signal transduction mechanisms	leucine-rich repeat receptor-like protein kinase PXC2 [Glycine max]	biological process: metabolic process (GO:0008152);; biological process: cellular process (GO:0009987);; molecular function: catalytic activity (GO:0003824);; molecular function: binding (GO:0005488);; cellular component: membrane (GO:0016020);; cellular component: membrane part (GO:0044425)
Glyma.01G133400	66.5423	71.2522	71.6141	36.6469	33.7447	26.6956	2.00017e-24	-1.22681	down	--	--	Cellular Component: Sec61 translocon complex (GO:0005784);; Biological Process: intracellular protein transport (GO:0006886);; Cellular Component: integral component of membrane (GO:0016021);;	K09481|5.3e-24|gmx:100500335|K09481 protein transport protein SEC61 subunit beta | (RefSeq) protein transport protein Sec61 subunit beta	Protein export (ko03060);; Protein processing in endoplasmic reticulum (ko04141);; Phagosome (ko04145)	[O]	Posttranslational modification, protein turnover, chaperones	Sec61beta family	Protein transport protein Sec61 subunit beta OS=Arabidopsis thaliana OX=3702 GN=At2g45070 PE=1 SV=1	O	Posttranslational modification, protein turnover, chaperones	protein transport protein Sec61 subunit beta-like [Prosopis alba]	cellular component: cell (GO:0005623);; cellular component: membrane (GO:0016020);; cellular component: macromolecular complex (GO:0032991);; cellular component: organelle (GO:0043226);; cellular component: organelle part (GO:0044422);; cellular component: membrane part (GO:0044425);; cellular component: cell part (GO:0044464);; biological process: localization (GO:0051179)
Glyma.01G133500	1.15546	0.575501	1.36826	5.27931	5.30061	3.64646	1.70614e-09	1.97888	up	--	--	Molecular Function: protein dimerization activity (GO:0046983);;	K16189|1.1e-13|cam:101488979|K16189 phytochrome-interacting factor 4 | (RefSeq) transcription factor PIF4-like	Plant hormone signal transduction (ko04075)	--	--	Helix-loop-helix DNA-binding domain	Transcription factor UNE10 OS=Arabidopsis thaliana OX=3702 GN=UNE10 PE=2 SV=1	K	Transcription	transcription factor UNE10 [Glycine max]	molecular function: binding (GO:0005488)
Glyma.01G134600	8.87101	8.69002	8.77302	0.102147	0.244397	0.137206	2.38812e-76	-5.6752	down	[H]	Coenzyme transport and metabolism	Cellular Component: integral component of membrane (GO:0016021);; Molecular Function: transferase activity, transferring alkyl or aryl (other than methyl) groups (GO:0016765);;	K09833|7.6e-209|gmx:100777517|K09833 homogentisate phytyltransferase / homogentisate geranylgeranyltransferase [EC:2.5.1.115 2.5.1.116] | (RefSeq) homogentisate phytyltransferase 1, chloroplastic-like	Ubiquinone and other terpenoid-quinone biosynthesis (ko00130)	--	--	UbiA prenyltransferase family	Glycinol 4-dimethylallyltransferase OS=Glycine max OX=3847 GN=G4DT PE=1 SV=1	H	Coenzyme transport and metabolism	hypothetical protein GLYMA_01G134600 [Glycine max]	cellular component: membrane (GO:0016020);; cellular component: membrane part (GO:0044425);; molecular function: catalytic activity (GO:0003824)
Glyma.01G134700	13.5921	12.0003	11.3914	4.30591	4.65434	4.95312	4.04189e-08	-1.48528	down	--	--	--	K09833|3.8e-12|gmx:100777517|K09833 homogentisate phytyltransferase / homogentisate geranylgeranyltransferase [EC:2.5.1.115 2.5.1.116] | (RefSeq) homogentisate phytyltransferase 1, chloroplastic-like	Ubiquinone and other terpenoid-quinone biosynthesis (ko00130)	--	--	--	--	--	--	hypothetical protein GLYMA_01G134700 [Glycine max]	--
Glyma.01G135200	1.54655	1.39728	1.70267	0.163191	0.105752	0.026189	5.04935e-21	-3.94125	down	[QV]	Secondary metabolites biosynthesis, transport and catabolism;; Defense mechanisms	Molecular Function: iron ion binding (GO:0005506);; Cellular Component: membrane (GO:0016020);; Cellular Component: integral component of membrane (GO:0016021);; Molecular Function: oxidoreductase activity, acting on paired donors, with incorporation or reduction of molecular oxygen, NAD(P)H as one donor, and incorporation of one atom of oxygen (GO:0016709);; Molecular Function: heme binding (GO:…	K23136|8.7e-160|gra:105769156|K23136 fraxetin 5-hydroxylase [EC:1.14.14.164] | (RefSeq) uncharacterized LOC105769156	--	[Q]	Secondary metabolites biosynthesis, transport and catabolism	Cytochrome P450	Cytochrome P450 82A4 OS=Glycine max OX=3847 GN=CYP82A4 PE=2 SV=1	Q	Secondary metabolites biosynthesis, transport and catabolism	hypothetical protein GLYMA_01G135200 [Glycine max]	molecular function: binding (GO:0005488);; cellular component: membrane (GO:0016020);; cellular component: membrane part (GO:0044425);; biological process: metabolic process (GO:0008152);; biological process: single-organism process (GO:0044699);; molecular function: catalytic activity (GO:0003824);; biological process: response to stimulus (GO:0050896);; biological process: multi-organism proces…
Glyma.01G135500	7.40067	7.98639	7.07424	0.471804	0.455056	0.283351	5.2603e-50	-4.25824	down	--	--	Biological Process: cellular response to phosphate starvation (GO:0016036);;	K18696|2.9e-07|qsu:112020699|K18696 glycerophosphodiester phosphodiesterase [EC:3.1.4.46] | (RefSeq) glycerophosphocholine phosphodiesterase GDE1-like	Glycerophospholipid metabolism (ko00564)	[P]	Inorganic ion transport and metabolism	SPX domain	SPX domain-containing protein 3 OS=Arabidopsis thaliana OX=3702 GN=SPX3 PE=2 SV=1	P	Inorganic ion transport and metabolism	SPX domain-containing protein 3 [Glycine max]	biological process: cellular process (GO:0009987);; biological process: response to stimulus (GO:0050896)
Glyma.01G135900	25.8385	28.2515	28.0851	21.0262	19.2526	16.442	7.46666e-12	-0.653795	down	--	--	Cellular Component: chloroplast (GO:0009507);; Cellular Component: integral component of membrane (GO:0016021);;	--	--	--	--	--	--	--	--	uncharacterized protein LOC100779126 [Glycine max]	cellular component: cell (GO:0005623);; cellular component: organelle (GO:0043226);; cellular component: cell part (GO:0044464);; cellular component: membrane (GO:0016020);; cellular component: membrane part (GO:0044425)
Glyma.01G136500	11.1552	9.2369	9.5579	6.34762	6.24281	5.99601	2.36799e-16	-0.80791	down	[HT]	Coenzyme transport and metabolism;; Signal transduction mechanisms	Molecular Function: protein kinase activity (GO:0004672);; Molecular Function: ATP binding (GO:0005524);;	K08869|0.0e+00|gmx:100802848|K08869 aarF domain-containing kinase | (RefSeq) protein ACTIVITY OF BC1 COMPLEX KINASE 3, chloroplastic	--	[R]	General function prediction only	ABC1 family	Protein ACTIVITY OF BC1 COMPLEX KINASE 3, chloroplastic OS=Arabidopsis thaliana OX=3702 GN=ABC1K3 PE=1 SV=1	S	Function unknown	protein ACTIVITY OF BC1 COMPLEX KINASE 3, chloroplastic [Glycine max]	biological process: metabolic process (GO:0008152);; biological process: cellular process (GO:0009987);; molecular function: catalytic activity (GO:0003824);; molecular function: binding (GO:0005488)
Glyma.01G137500	2.91277	2.71031	4.01605	1.27789	0.96476	0.537158	1.41075e-06	-1.82162	down	--	--	Biological Process: response to auxin (GO:0009733);;	K14488|3.7e-96|gmx:100808164|K14488 SAUR family protein | (RefSeq) auxin-responsive protein SAUR36	Plant hormone signal transduction (ko04075)	--	--	Auxin responsive protein	Auxin-responsive protein SAUR36 OS=Arabidopsis thaliana OX=3702 GN=SAUR36 PE=2 SV=1	S	Function unknown	auxin-responsive protein SAUR36 [Glycine max]	biological process: response to stimulus (GO:0050896)
Glyma.01G139500	4.40395	3.31808	3.89621	12.1364	10.9201	10.753	3.05745e-27	1.40639	up	[M]	Cell wall/membrane/envelope biogenesis	Molecular Function: catalytic activity (GO:0003824);; Cellular Component: integral component of membrane (GO:0016021);;	K08679|1.3e-254|gmx:100788739|K08679 UDP-glucuronate 4-epimerase [EC:5.1.3.6] | (RefSeq) UDP-glucuronate 4-epimerase 3	Amino sugar and nucleotide sugar metabolism (ko00520)	[M]	Cell wall/membrane/envelope biogenesis	NAD dependent epimerase/dehydratase family	UDP-glucuronate 4-epimerase 3 OS=Arabidopsis thaliana OX=3702 GN=GAE3 PE=2 SV=1	M	Cell wall/membrane/envelope biogenesis	UDP-glucuronate 4-epimerase 3 [Glycine max]	molecular function: catalytic activity (GO:0003824);; cellular component: membrane (GO:0016020);; cellular component: membrane part (GO:0044425)
Glyma.01G140200	12.4399	13.5438	12.8828	5.32402	5.28854	5.7558	8.05392e-30	-1.36083	down	[E]	Amino acid transport and metabolism	Molecular Function: agmatinase activity (GO:0008783);; Biological Process: putrescine biosynthetic process from arginine, using agmatinase (GO:0033389);; Molecular Function: metal ion binding (GO:0046872);;	K01476|2.7e-191|gmx:100789799|K01476 arginase [EC:3.5.3.1] | (RefSeq) arginase 1, mitochondrial isoform X1	Arginine biosynthesis (ko00220);; Arginine and proline metabolism (ko00330);; Biosynthesis of amino acids (ko01230)	[E]	Amino acid transport and metabolism	Arginase family	Arginase 1, mitochondrial OS=Arabidopsis thaliana OX=3702 GN=ARGAH1 PE=1 SV=1	E	Amino acid transport and metabolism	arginase 1, mitochondrial isoform X1 [Glycine max]	molecular function: catalytic activity (GO:0003824);; biological process: metabolic process (GO:0008152);; biological process: cellular process (GO:0009987);; biological process: single-organism process (GO:0044699);; molecular function: binding (GO:0005488)
Glyma.01G141900	1.87139	1.0984	1.48922	6.42707	5.24675	6.19993	1.63596e-16	1.80079	up	--	--	--	K15198|2.1e-49|sbi:8069083|K15198 transcription factor TFIIIB component B'' | (RefSeq) uncharacterized protein LOC8069083 isoform X1	--	--	--	Myelodysplasia-myeloid leukemia factor 1-interacting protein	--	S	Function unknown	uncharacterized protein LOC100794365 isoform X1 [Glycine max]	--
Glyma.01G142400	194.339	199.813	181.008	71.9723	74.6202	72.4828	4.86039e-190	-1.51096	down	--	--	Biological Process: carbohydrate metabolic process (GO:0005975);;	--	--	--	--	Glycosyl hydrolases family 18	RuBisCO-associated protein OS=Glycine max OX=3847 PE=2 SV=1	--	--	ruBisCO-associated protein [Glycine max]	biological process: metabolic process (GO:0008152)
Glyma.01G142800	6.08474	6.53231	6.01389	4.35379	3.90987	4.43989	0.000389625	-0.660261	down	[O]	Posttranslational modification, protein turnover, chaperones	Molecular Function: glutathione transferase activity (GO:0004364);; Cellular Component: cytoplasm (GO:0005737);; Biological Process: L-phenylalanine catabolic process (GO:0006559);; Biological Process: glutathione metabolic process (GO:0006749);; Molecular Function: maleylacetoacetate isomerase activity (GO:0016034);;	K01800|3.9e-112|pvu:PHAVU_010G084100g|K01800 maleylacetoacetate isomerase [EC:5.2.1.2] | (RefSeq) hypothetical protein	Tyrosine metabolism (ko00350)	[O]	Posttranslational modification, protein turnover, chaperones	Glutathione S-transferase, N-terminal domain	Glutathione S-transferase zeta class OS=Euphorbia esula OX=3993 PE=2 SV=1	O	Posttranslational modification, protein turnover, chaperones	glutathione S-transferase zeta class [Glycine max]	molecular function: catalytic activity (GO:0003824);; cellular component: cell (GO:0005623);; cellular component: cell part (GO:0044464);; biological process: metabolic process (GO:0008152);; biological process: cellular process (GO:0009987);; biological process: single-organism process (GO:0044699)
Glyma.01G142900	6.32131	6.85201	7.20088	1.86913	1.60738	1.53759	3.06327e-21	-2.09967	down	[S]	Function unknown	--	--	--	--	--	Protein of unknown function (DUF1499)	--	S	Function unknown	uncharacterized protein LOC102667445 isoform X1 [Glycine max]	--
Glyma.01G143100	18.8851	19.1361	16.155	8.86897	9.61523	7.26443	8.44912e-24	-1.18703	down	--	--	Molecular Function: AT DNA binding (GO:0003680);; Cellular Component: nucleus (GO:0005634);;	--	--	--	--	Plants and Prokaryotes Conserved (PCC) domain	AT-hook motif nuclear-localized protein 1 OS=Arabidopsis thaliana OX=3702 GN=AHL1 PE=1 SV=1	K	Transcription	uncharacterized protein LOC100796830 [Glycine max]	molecular function: binding (GO:0005488);; cellular component: cell (GO:0005623);; cellular component: organelle (GO:0043226);; cellular component: cell part (GO:0044464)
Glyma.01G144500	0.283401	0.487298	0.354778	1.9272	2.7761	2.80473	3.83176e-28	2.59047	up	--	--	Molecular Function: microtubule motor activity (GO:0003777);; Molecular Function: ATP binding (GO:0005524);; Cellular Component: kinesin complex (GO:0005871);; Cellular Component: microtubule (GO:0005874);; Biological Process: microtubule-based movement (GO:0007018);; Molecular Function: microtubule binding (GO:0008017);; Molecular Function: ATPase activity (GO:0016887);; Biological Process: regu…	K10396|0.0e+00|jre:109010323|K10396 kinesin family member 5 | (RefSeq) kinesin-like protein KIN-UB	Endocytosis (ko04144)	[Z]	Cytoskeleton	Kinesin motor domain	Kinesin-like protein KIN-UB OS=Arabidopsis thaliana OX=3702 GN=KINUB PE=1 SV=2	Z	Cytoskeleton	kinesin-like protein KIN-UB [Glycine max]	molecular function: catalytic activity (GO:0003824);; molecular function: binding (GO:0005488);; cellular component: cell (GO:0005623);; cellular component: macromolecular complex (GO:0032991);; cellular component: organelle (GO:0043226);; cellular component: organelle part (GO:0044422);; cellular component: cell part (GO:0044464);; cellular component: supramolecular complex (GO:0099080);; biolog…
Glyma.01G144700	4.81971	3.36705	4.48365	0.429299	0.65442	0.580695	6.72733e-11	-2.84025	down	--	--	--	--	--	--	--	--	Protein LITTLE ZIPPER 2 OS=Arabidopsis thaliana OX=3702 GN=ZPR2 PE=1 SV=1	--	--	protein LITTLE ZIPPER 2-like [Glycine max]	--
Glyma.01G144800	18.4108	18.1406	22.1188	15.4768	12.9007	13.1319	1.22603e-05	-0.615283	down	[O]	Posttranslational modification, protein turnover, chaperones	Biological Process: protein peptidyl-prolyl isomerization (GO:0000413);; Molecular Function: peptidyl-prolyl cis-trans isomerase activity (GO:0003755);; Biological Process: protein folding (GO:0006457);;	K12734|9.6e-89|gmx:100306466|K12734 peptidyl-prolyl cis-trans isomerase-like 3 [EC:5.2.1.8] | (RefSeq) GMCYP42; peptidyl-prolyl cis-trans isomerase GmCYP42	--	[O]	Posttranslational modification, protein turnover, chaperones	Cyclophilin type peptidyl-prolyl cis-trans isomerase/CLD	Peptidyl-prolyl cis-trans isomerase CYP18-1 OS=Arabidopsis thaliana OX=3702 GN=CYP18-1 PE=2 SV=1	O	Posttranslational modification, protein turnover, chaperones	hypothetical protein GLYMA_01G144800 [Glycine max]	biological process: metabolic process (GO:0008152);; biological process: cellular process (GO:0009987);; molecular function: catalytic activity (GO:0003824)
Glyma.01G144900	1.05976	0.906793	1.25414	0.382565	0.132575	0.223178	1.45031e-07	-2.15005	down	--	--	Molecular Function: ATP binding (GO:0005524);; Cellular Component: nucleus (GO:0005634);; Biological Process: transcription, DNA-templated (GO:0006351);; Biological Process: regulation of transcription, DNA-templated (GO:0006355);; Biological Process: developmental process (GO:0032502);;	K22382|1.1e-09|oeu:111408549|K22382 WD repeat-containing protein 26 | (RefSeq) WD repeat-containing protein 26 homolog	--	--	--	WRC	Growth-regulating factor 9 OS=Arabidopsis thaliana OX=3702 GN=GRF9 PE=1 SV=1	K	Transcription	growth-regulating factor 9 isoform X2 [Glycine max]	molecular function: binding (GO:0005488);; cellular component: cell (GO:0005623);; cellular component: organelle (GO:0043226);; cellular component: cell part (GO:0044464);; biological process: metabolic process (GO:0008152);; biological process: cellular process (GO:0009987);; biological process: biological regulation (GO:0065007);; biological process: developmental process (GO:0032502)
Glyma.01G145400	84.8422	79.728	81.5684	56.1811	58.4789	60.7817	3.59989e-46	-0.6159	down	[J]	Translation, ribosomal structure and biogenesis	Molecular Function: translation elongation factor activity (GO:0003746);; Cellular Component: mitochondrial matrix (GO:0005759);; Biological Process: translational elongation (GO:0006414);; Biological Process: mitochondrial translational elongation (GO:0070125);;	K02357|0.0e+00|gmx:100804285|K02357 elongation factor Ts | (RefSeq) uncharacterized protein LOC100804285	--	[J]	Translation, ribosomal structure and biogenesis	Elongation factor TS	Polyprotein of EF-Ts, chloroplastic OS=Arabidopsis thaliana OX=3702 GN=PETs PE=1 SV=1	J	Translation, ribosomal structure and biogenesis	uncharacterized protein LOC100797166 isoform X1 [Glycine max]	biological process: metabolic process (GO:0008152);; biological process: cellular process (GO:0009987);; molecular function: binding (GO:0005488);; cellular component: cell (GO:0005623);; cellular component: membrane-enclosed lumen (GO:0031974);; cellular component: organelle (GO:0043226);; cellular component: organelle part (GO:0044422);; cellular component: cell part (GO:0044464)
Glyma.01G145800	1.47836	1.21727	1.61943	3.5158	2.68066	2.96367	0.0219558	0.930524	up	--	--	Cellular Component: Arp2/3 protein complex (GO:0005885);; Cellular Component: integral component of membrane (GO:0016021);; Biological Process: actin filament polymerization (GO:0030041);; Biological Process: Arp2/3 complex-mediated actin nucleation (GO:0034314);;	K05755|2.1e-18|nnu:104590316|K05755 actin related protein 2/3 complex, subunit 4 | (RefSeq) actin-related protein 2/3 complex subunit 4	Endocytosis (ko04144)	[Z]	Cytoskeleton	ARP2/3 complex 20 kDa subunit (ARPC4)	Actin-related protein 2/3 complex subunit 4 OS=Arabidopsis thaliana OX=3702 GN=ARPC4 PE=1 SV=1	O	Posttranslational modification, protein turnover, chaperones	hypothetical protein GLYMA_01G145800 [Glycine max]	cellular component: cell (GO:0005623);; cellular component: macromolecular complex (GO:0032991);; cellular component: organelle (GO:0043226);; cellular component: organelle part (GO:0044422);; cellular component: cell part (GO:0044464);; cellular component: membrane (GO:0016020);; cellular component: membrane part (GO:0044425);; biological process: cellular process (GO:0009987);; biological proce…
Glyma.01G146600	13.3666	12.2164	13.1703	21.3511	24.3402	23.7988	2.21827e-27	0.717436	up	[R]	General function prediction only	Molecular Function: cAMP-dependent protein kinase activity (GO:0004691);; Molecular Function: phosphoprotein phosphatase activity (GO:0004721);; Molecular Function: ATP binding (GO:0005524);; Cellular Component: cAMP-dependent protein kinase complex (GO:0005952);; Biological Process: signal transduction (GO:0007165);; Biological Process: peptidyl-serine phosphorylation (GO:0018105);; Molecular Fu…	K04345|2.2e-40|cre:CHLREDRAFT_114555|K04345 protein kinase A [EC:2.7.11.11] | (RefSeq) predicted protein	--	[T]	Signal transduction mechanisms	Protein phosphatase 2C	Protein phosphatase 2C and cyclic nucleotide-binding/kinase domain-containing protein OS=Arabidopsis thaliana OX=3702 GN=At2g20050/At2g20040 PE=2 SV=2	T	Signal transduction mechanisms	hypothetical protein GLYMA_01G146600 [Glycine max]	biological process: metabolic process (GO:0008152);; biological process: cellular process (GO:0009987);; molecular function: catalytic activity (GO:0003824);; molecular function: binding (GO:0005488);; cellular component: cell (GO:0005623);; cellular component: macromolecular complex (GO:0032991);; cellular component: cell part (GO:0044464);; biological process: biological regulation (GO:0065007)
Glyma.01G147000	5.45484	5.55327	5.7298	2.93874	3.80452	3.79806	1.88778e-07	-0.775657	down	--	--	--	--	--	[E]	Amino acid transport and metabolism	--	--	E	Amino acid transport and metabolism	methyltransferase-like protein 13 [Glycine max]	--
Glyma.01G147400	9.69705	10.2522	9.69485	2.7367	3.16065	3.06454	2.8853e-69	-1.83785	down	--	--	Molecular Function: RNA binding (GO:0003723);;	--	--	--	--	CRS1 / YhbY (CRM) domain	CRS2-associated factor 1, chloroplastic OS=Arabidopsis thaliana OX=3702 GN=At2g20020 PE=2 SV=2	J	Translation, ribosomal structure and biogenesis	hypothetical protein GLYMA_01G147400 [Glycine max]	molecular function: binding (GO:0005488)
Glyma.01G147500	1.27597	1.31762	1.51734	4.12257	3.92063	3.84189	2.62778e-16	1.39417	up	--	--	Biological Process: protein glycosylation (GO:0006486);; Cellular Component: integral component of membrane (GO:0016021);; Molecular Function: transferase activity, transferring glycosyl groups (GO:0016757);;	K18789|3.2e-78|psom:113275449|K18789 xylogalacturonan beta-1,3-xylosyltransferase [EC:2.4.2.41] | (RefSeq) probable glycosyltransferase At5g20260	--	[GMW]	Carbohydrate transport and metabolism;; Cell wall/membrane/envelope biogenesis;; Extracellular structures	Exostosin family	Probable glycosyltransferase At3g07620 OS=Arabidopsis thaliana OX=3702 GN=At3g07620 PE=3 SV=1	--	--	probable glycosyltransferase At3g07620 [Glycine max]	biological process: metabolic process (GO:0008152);; biological process: cellular process (GO:0009987);; biological process: single-organism process (GO:0044699);; cellular component: membrane (GO:0016020);; cellular component: membrane part (GO:0044425);; molecular function: catalytic activity (GO:0003824)
Glyma.01G147600	0.065785	0.231671	0	2.4449	3.57488	2.49237	9.06966e-15	4.32224	up	--	--	Molecular Function: DNA binding (GO:0003677);; Molecular Function: transcription factor activity, sequence-specific DNA binding (GO:0003700);; Cellular Component: nucleus (GO:0005634);;	K09286|3.3e-89|gmx:100804801|K09286 EREBP-like factor | (RefSeq) dehydration-responsive element-binding protein 3	--	--	--	AP2 domain	Dehydration-responsive element-binding protein 3 OS=Arabidopsis thaliana OX=3702 GN=DREB3 PE=2 SV=1	K	Transcription	dehydration-responsive element-binding protein 3 [Glycine max]	molecular function: binding (GO:0005488);; biological process: biological regulation (GO:0065007);; molecular function: nucleic acid binding transcription factor activity (GO:0001071);; cellular component: cell (GO:0005623);; cellular component: organelle (GO:0043226);; cellular component: cell part (GO:0044464)
Glyma.01G147700	22.7788	25.7956	24.5466	53.6925	51.2826	49.3561	1.22184e-39	0.958588	up	--	--	--	--	--	--	--	Domain of unknown function (DUF1995)	--	S	Function unknown	protein LOW PSII ACCUMULATION 3, chloroplastic [Glycine max]	--
Glyma.01G148300	13.0041	12.7082	12.9727	6.06197	5.66886	5.72621	4.96171e-23	-1.26594	down	--	--	Cellular Component: integral component of membrane (GO:0016021);;	--	--	--	--	Family of unknown function (DUF716)	--	S	Function unknown	transmembrane protein 45B [Glycine max]	cellular component: membrane (GO:0016020);; cellular component: membrane part (GO:0044425)
Glyma.01G148700	1.00618	0.479781	0.768895	1.88146	1.37987	1.42367	0.0110361	0.881263	up	--	--	Molecular Function: protein binding (GO:0005515);;	K11426|6.6e-215|gmx:100808530|K11426 [histone H3]-lysine4/36 N-trimethyltransferase SMYD [EC:2.1.1.354 2.1.1.357] | (RefSeq) SET domain-containing protein	Lysine degradation (ko00310)	[B]	Chromatin structure and dynamics	SET domain	Histone-lysine N-methyltransferase ASHR2 OS=Arabidopsis thaliana OX=3702 GN=ASHR2 PE=2 SV=3	B	Chromatin structure and dynamics	histone-lysine N-methyltransferase ASHR2-like [Glycine soja]	molecular function: binding (GO:0005488)
Glyma.01G148800	21.1971	22.1294	22.4112	13.0365	11.6631	13.1996	4.93362e-16	-0.909709	down	--	--	Cellular Component: integral component of membrane (GO:0016021);;	--	--	--	--	Photosynthesis affected mutant 68	Protein PAM68, chloroplastic OS=Arabidopsis thaliana OX=3702 GN=PAM68 PE=1 SV=1	S	Function unknown	protein PAM68, chloroplastic [Glycine max]	cellular component: membrane (GO:0016020);; cellular component: membrane part (GO:0044425)
Glyma.01G149300	23.1963	22.3098	23.325	104.394	105.025	105.271	0	2.06647	up	[H]	Coenzyme transport and metabolism	Molecular Function: methyltransferase activity (GO:0008168);; Cellular Component: integral component of membrane (GO:0016021);; Biological Process: methylation (GO:0032259);;	K23872|2.4e-142|smo:SELMODRAFT_74065|K23872 putative homogalacturonan methyltransferase [EC:2.1.1.-] | (RefSeq) hypothetical protein	--	--	--	Putative S-adenosyl-L-methionine-dependent methyltransferase	Probable methyltransferase PMT20 OS=Arabidopsis thaliana OX=3702 GN=At1g31850 PE=2 SV=1	S	Function unknown	probable methyltransferase PMT20 isoform X1 [Glycine max]	molecular function: catalytic activity (GO:0003824);; cellular component: membrane (GO:0016020);; cellular component: membrane part (GO:0044425);; biological process: metabolic process (GO:0008152)
Glyma.01G149500	0.568392	0.778254	0.706621	0.282272	0.531887	0.396759	0.0348472	-0.839514	down	--	--	Cellular Component: nucleus (GO:0005634);; Biological Process: arbuscular mycorrhizal association (GO:0036377);; Molecular Function: sequence-specific DNA binding (GO:0043565);;	--	--	--	--	--	Protein CYCLOPS OS=Lotus japonicus OX=34305 GN=IPD3 PE=1 SV=1	S	Function unknown	protein CYCLOPS [Glycine max]	cellular component: cell (GO:0005623);; cellular component: organelle (GO:0043226);; cellular component: cell part (GO:0044464);; biological process: multi-organism process (GO:0051704);; molecular function: binding (GO:0005488)
Glyma.01G150400	27.6198	20.8039	22.2102	46.5203	44.639	46.5543	2.34036e-15	0.836105	up	--	--	Biological Process: reproduction (GO:0000003);; Cellular Component: ubiquitin ligase complex (GO:0000151);; Biological Process: mitotic cell cycle (GO:0000278);; Biological Process: mitotic cytokinesis (GO:0000281);; Biological Process: cell morphogenesis (GO:0000902);; Biological Process: cell morphogenesis involved in differentiation (GO:0000904);; Biological Process: cytokinesis (GO:0000910);;…	--	--	[R]	General function prediction only	Ankyrin repeats (many copies)	Phytochrome-interacting ankyrin-repeat protein 2 OS=Arabidopsis thaliana OX=3702 GN=PIA2 PE=1 SV=1	S	Function unknown	uncharacterized protein LOC100814428 [Glycine max]	biological process: reproduction (GO:0000003);; cellular component: cell (GO:0005623);; cellular component: macromolecular complex (GO:0032991);; cellular component: cell part (GO:0044464);; biological process: cellular process (GO:0009987);; biological process: single-organism process (GO:0044699);; biological process: developmental process (GO:0032502);; biological process: cellular component o…
Glyma.01G150700	15.022	14.9245	16.1293	29.8804	26.3228	27.7371	7.48058e-25	0.743767	up	[T]	Signal transduction mechanisms	Molecular Function: protein serine/threonine kinase activity (GO:0004674);; Molecular Function: ATP binding (GO:0005524);; Cellular Component: integral component of membrane (GO:0016021);; Biological Process: cellulose biosynthetic process (GO:0030244);;	K13418|6.5e-71|zma:542015|K13418 somatic embryogenesis receptor kinase 1 [EC:2.7.10.1 2.7.11.1] | (RefSeq) serk1; somatic embryogenesis receptor-like kinase 1 precursor	--	--	--	Protein kinase domain	LRR receptor-like serine/threonine-protein kinase FEI 1 OS=Arabidopsis thaliana OX=3702 GN=FEI1 PE=1 SV=1	T	Signal transduction mechanisms	LRR receptor-like serine/threonine-protein kinase FEI 1-like isoform X1 [Glycine max]	biological process: metabolic process (GO:0008152);; biological process: cellular process (GO:0009987);; molecular function: catalytic activity (GO:0003824);; molecular function: binding (GO:0005488);; cellular component: membrane (GO:0016020);; cellular component: membrane part (GO:0044425);; biological process: single-organism process (GO:0044699)
Glyma.01G150800	7.93428	9.31189	8.19655	5.24474	4.70911	3.95197	2.40208e-11	-0.988071	down	--	--	Molecular Function: protein binding (GO:0005515);; Cellular Component: cellular_component (GO:0005575);; Cellular Component: cell (GO:0005623);; Cellular Component: plasma membrane (GO:0005886);; Cellular Component: membrane (GO:0016020);; Cellular Component: cell part (GO:0044464);; Cellular Component: cell periphery (GO:0071944);;	--	--	--	--	Variant SH3 domain	SH3 domain-containing protein 1 OS=Arabidopsis thaliana OX=3702 GN=SH3P1 PE=1 SV=1	T	Signal transduction mechanisms	SH3 domain-containing protein 1 [Glycine max]	molecular function: binding (GO:0005488);; cellular component: cell (GO:0005623);; cellular component: membrane (GO:0016020);; cellular component: cell part (GO:0044464)
Glyma.01G151300	0.354057	0.316523	0.180632	4.0879	3.92658	3.75637	7.54461e-46	3.5564	up	--	--	Cellular Component: membrane (GO:0016020);; Cellular Component: integral component of membrane (GO:0016021);;	--	--	--	--	Nodulin-like	Protein NUCLEAR FUSION DEFECTIVE 4 OS=Arabidopsis thaliana OX=3702 GN=NFD4 PE=3 SV=1	S	Function unknown	protein NUCLEAR FUSION DEFECTIVE 4 [Glycine max]	cellular component: membrane (GO:0016020);; cellular component: membrane part (GO:0044425)
Glyma.01G151400	2.42924	1.84468	1.93275	4.4559	5.20578	5.08098	0.000316147	1.09143	up	--	--	Cellular Component: integral component of membrane (GO:0016021);;	--	--	--	--	--	--	--	--	uncharacterized protein LOC102667446 [Glycine max]	cellular component: membrane (GO:0016020);; cellular component: membrane part (GO:0044425)
Glyma.01G151500	2.52099	3.23865	2.31875	6.03324	7.05447	6.93379	6.29995e-10	1.18095	up	--	--	Molecular Function: 3'-5'-exoribonuclease activity (GO:0000175);; Molecular Function: poly(A)-specific ribonuclease activity (GO:0004535);;	K12603|2.2e-141|gmx:100775932|K12603 CCR4-NOT transcription complex subunit 6 [EC:3.1.13.4] | (RefSeq) carbon catabolite repressor protein 4 homolog 4 isoform X2	RNA degradation (ko03018)	[K]	Transcription	Endonuclease/Exonuclease/phosphatase family	Carbon catabolite repressor protein 4 homolog 4 OS=Arabidopsis thaliana OX=3702 GN=CCR4-4 PE=1 SV=1	K	Transcription	hypothetical protein GLYMA_01G151500 [Glycine max]	biological process: metabolic process (GO:0008152);; biological process: cellular process (GO:0009987);; molecular function: catalytic activity (GO:0003824)
Glyma.01G151600	2.8329	2.39764	2.72042	10.5557	10.1437	9.2538	6.88611e-40	1.78296	up	--	--	Cellular Component: extracellular region (GO:0005576);; Cellular Component: plant-type cell wall (GO:0009505);; Molecular Function: carboxylic ester hydrolase activity (GO:0052689);; Molecular Function: pectin acetylesterase activity (GO:0052793);; Biological Process: cell wall organization (GO:0071555);;	K01280|5.2e-113|spen:107013676|K01280 tripeptidyl-peptidase II [EC:3.4.14.10] | (RefSeq) tripeptidyl-peptidase 2-like isoform X1	--	[M]	Cell wall/membrane/envelope biogenesis	Pectinacetylesterase	Pectin acetylesterase 8 OS=Arabidopsis thaliana OX=3702 GN=PAE8 PE=2 SV=1	M	Cell wall/membrane/envelope biogenesis	hypothetical protein GLYMA_01G151600 [Glycine max]	cellular component: extracellular region (GO:0005576);; cellular component: cell (GO:0005623);; cellular component: cell part (GO:0044464);; molecular function: catalytic activity (GO:0003824);; biological process: cellular process (GO:0009987);; biological process: cellular component organization or biogenesis (GO:0071840)
Glyma.01G151700	1.18279	1.90101	1.75964	5.04762	5.49822	7.15723	7.56345e-21	1.7454	up	--	--	--	K15692|2.0e-13|obr:102707887|K15692 E3 ubiquitin-protein ligase RNF13 [EC:2.3.2.27] | (RefSeq) receptor homology region, transmembrane domain- and RING domain-containing protein 2-like	--	[O]	Posttranslational modification, protein turnover, chaperones	Ring finger domain	Receptor homology region, transmembrane domain- and RING domain-containing protein 2 OS=Oryza sativa subsp. japonica OX=39947 GN=RMR1 PE=2 SV=2	O	Posttranslational modification, protein turnover, chaperones	uncharacterized protein LOC100815830 isoform X1 [Glycine max]	--
Glyma.01G152100	2.68985	1.94606	1.79357	12.6592	12.5762	10.7436	6.78431e-62	2.3296	up	--	--	Molecular Function: Rho guanyl-nucleotide exchange factor activity (GO:0005089);;	--	--	--	--	PRONE (Plant-specific Rop nucleotide exchanger)	Rop guanine nucleotide exchange factor 14 OS=Arabidopsis thaliana OX=3702 GN=ROPGEF14 PE=1 SV=1	T	Signal transduction mechanisms	rop guanine nucleotide exchange factor 14 isoform X1 [Glycine max]	biological process: biological regulation (GO:0065007);; molecular function: molecular function regulator (GO:0098772)
Glyma.01G152200	2.74378	2.53511	1.8696	0.106868	0.196806	0.313116	4.25967e-13	-3.3323	down	[M]	Cell wall/membrane/envelope biogenesis	Molecular Function: protein kinase activity (GO:0004672);; Molecular Function: ATP binding (GO:0005524);;	K20181|7.9e-75|mtr:MTR_5g026090|K20181 vacuolar protein sorting-associated protein 18 | (RefSeq) vacuolar sorting-associated-like protein	--	--	--	Protein kinase domain	Receptor kinase-like protein Xa21 OS=Oryza sativa subsp. japonica OX=39947 GN=XA21 PE=1 SV=1	--	--	Putative LRR receptor-like serine/threonine-protein kinase [Glycine soja]	biological process: metabolic process (GO:0008152);; biological process: cellular process (GO:0009987);; molecular function: catalytic activity (GO:0003824);; molecular function: binding (GO:0005488)
Glyma.01G152300	1.20809	1.50133	1.43987	0.114518	0.065111	0.243907	1.09013e-21	-3.2594	down	--	--	Molecular Function: protein kinase activity (GO:0004672);; Molecular Function: ATP binding (GO:0005524);; Cellular Component: integral component of membrane (GO:0016021);;	K20181|5.5e-54|mtr:MTR_5g026090|K20181 vacuolar protein sorting-associated protein 18 | (RefSeq) vacuolar sorting-associated-like protein	--	--	--	Leucine rich repeat	Putative receptor-like protein kinase At3g47110 OS=Arabidopsis thaliana OX=3702 GN=At3g47110 PE=3 SV=1	T	Signal transduction mechanisms	hypothetical protein GLYMA_01G152300 [Glycine max]	biological process: metabolic process (GO:0008152);; biological process: cellular process (GO:0009987);; molecular function: catalytic activity (GO:0003824);; molecular function: binding (GO:0005488);; cellular component: membrane (GO:0016020);; cellular component: membrane part (GO:0044425)
Glyma.01G152500	0.657858	0.978305	0.7135	1.79617	1.23294	2.67345	0.00090026	1.12351	up	--	--	Cellular Component: integral component of membrane (GO:0016021);;	--	--	--	--	--	--	--	--	uncharacterized protein LOC100819752 isoform X1 [Glycine max]	cellular component: membrane (GO:0016020);; cellular component: membrane part (GO:0044425)
Glyma.01G152900	0.486381	0.450244	0.249058	25.8103	28.0941	26.9825	0	5.91433	up	[IR]	Lipid transport and metabolism;; General function prediction only	Cellular Component: integral component of membrane (GO:0016021);; Molecular Function: long-chain-alcohol oxidase activity (GO:0046577);; Molecular Function: flavin adenine dinucleotide binding (GO:0050660);;	K17756|0.0e+00|gmx:100775376|K17756 long-chain-alcohol oxidase [EC:1.1.3.20] | (RefSeq) long-chain-alcohol oxidase FAO4A	--	--	--	GMC oxidoreductase	Long-chain-alcohol oxidase FAO4A OS=Arabidopsis thaliana OX=3702 GN=FAO4A PE=3 SV=2	E	Amino acid transport and metabolism	long-chain-alcohol oxidase FAO4A [Glycine max]	cellular component: membrane (GO:0016020);; cellular component: membrane part (GO:0044425);; biological process: metabolic process (GO:0008152);; biological process: single-organism process (GO:0044699);; molecular function: catalytic activity (GO:0003824);; molecular function: binding (GO:0005488)
Glyma.01G153000	2.84556	2.77312	2.47642	1.00721	1.05777	0.59322	3.81964e-06	-1.65772	down	--	--	Cellular Component: integral component of membrane (GO:0016021);;	--	--	--	--	Protein of unknown function (DUF1218)	Protein MODIFYING WALL LIGNIN-2 OS=Arabidopsis thaliana OX=3702 GN=MWL2 PE=2 SV=1	S	Function unknown	uncharacterized protein LOC100775915 isoform X1 [Glycine max]	cellular component: membrane (GO:0016020);; cellular component: membrane part (GO:0044425)
Glyma.01G153100	2.26202	2.61636	1.73613	1.45358	1.29758	1.32964	0.000238592	-0.807778	down	--	--	Cellular Component: P-body (GO:0000932);; Molecular Function: mRNA binding (GO:0003729);; Biological Process: cytoplasmic mRNA processing body assembly (GO:0033962);; Biological Process: stress granule assembly (GO:0034063);; Cellular Component: messenger ribonucleoprotein complex (GO:1990124);;	K18749|4.4e-311|gmx:102669894|K18749 protein LSM14 | (RefSeq) decapping 5-like protein	--	[U]	Intracellular trafficking, secretion, and vesicular transport	Scd6-like Sm domain	Decapping 5-like protein OS=Arabidopsis thaliana OX=3702 GN=DCP5-L PE=2 SV=1	U	Intracellular trafficking, secretion, and vesicular transport	decapping 5-like protein [Glycine max]	cellular component: cell (GO:0005623);; cellular component: macromolecular complex (GO:0032991);; cellular component: organelle (GO:0043226);; cellular component: cell part (GO:0044464);; molecular function: binding (GO:0005488);; biological process: cellular process (GO:0009987);; biological process: cellular component organization or biogenesis (GO:0071840)
Glyma.01G153500	3.69647	3.70743	3.95206	3.09152	2.31464	2.47507	0.00657128	-0.639929	down	--	--	Cellular Component: photosystem II (GO:0009523);; Cellular Component: chloroplast thylakoid membrane (GO:0009535);; Biological Process: photosynthetic electron transport in photosystem II (GO:0009772);; Cellular Component: integral component of membrane (GO:0016021);; Molecular Function: electron transporter, transferring electrons within the cyclic electron transport pathway of photosynthesis ac…	K02706|1.6e-119|gmx:3989284|K02706 photosystem II P680 reaction center D2 protein [EC:1.10.3.9] | (RefSeq) psbD, GlmaCp016; photosystem II protein D2	Photosynthesis (ko00195)	--	--	Photosynthetic reaction centre protein	Photosystem II D2 protein OS=Morus indica OX=248361 GN=psbD PE=3 SV=1	C	Energy production and conversion	hypothetical protein GLYMA_01G153500 [Glycine max]	cellular component: cell (GO:0005623);; cellular component: membrane (GO:0016020);; cellular component: macromolecular complex (GO:0032991);; cellular component: membrane part (GO:0044425);; cellular component: cell part (GO:0044464);; cellular component: organelle (GO:0043226);; cellular component: organelle part (GO:0044422);; biological process: metabolic process (GO:0008152);; biological proc…
Glyma.01G153600	1.77663	1.67549	2.07816	3.6756	3.86374	4.02368	4.99442e-09	0.93933	up	--	--	Cellular Component: Golgi apparatus (GO:0005794);; Biological Process: protein glycosylation (GO:0006486);; Cellular Component: integral component of membrane (GO:0016021);; Biological Process: cell wall pectin biosynthetic process (GO:0052325);; Molecular Function: arabinosyltransferase activity (GO:0052636);;	K20784|0.0e+00|gmx:100776463|K20784 arabinosyltransferase [EC:2.4.2.-] | (RefSeq) arabinosyltransferase XEG113 isoform X1	Other types of O-glycan biosynthesis (ko00514)	--	--	Nucleotide-diphospho-sugar transferase	Arabinosyltransferase XEG113 OS=Arabidopsis thaliana OX=3702 GN=XEG113 PE=2 SV=1	S	Function unknown	arabinosyltransferase XEG113 isoform X1 [Glycine max]	cellular component: cell (GO:0005623);; cellular component: organelle (GO:0043226);; cellular component: cell part (GO:0044464);; biological process: metabolic process (GO:0008152);; biological process: cellular process (GO:0009987);; biological process: single-organism process (GO:0044699);; cellular component: membrane (GO:0016020);; cellular component: membrane part (GO:0044425);; biological p…
Glyma.01G154400	2.49129	2.41836	2.01287	1.02285	1.27414	1.17676	3.23668e-08	-1.09794	down	[V]	Defense mechanisms	Molecular Function: ATP binding (GO:0005524);; Cellular Component: plasma membrane (GO:0005886);; Cellular Component: integral component of membrane (GO:0016021);; Molecular Function: ATPase activity (GO:0016887);; Molecular Function: ATPase activity, coupled to transmembrane movement of substances (GO:0042626);; Biological Process: transmembrane transport (GO:0055085);;	K05681|2.2e-197|nsy:104217879|K05681 ATP-binding cassette, subfamily G (WHITE), member 2 | (RefSeq) ABC transporter G family member 9-like	ABC transporters (ko02010)	[Q]	Secondary metabolites biosynthesis, transport and catabolism	ABC-2 type transporter	ABC transporter G family member 14 OS=Arabidopsis thaliana OX=3702 GN=ABCG14 PE=1 SV=1	Q	Secondary metabolites biosynthesis, transport and catabolism	ABC transporter G family member 14 [Glycine max]	molecular function: binding (GO:0005488);; cellular component: cell (GO:0005623);; cellular component: membrane (GO:0016020);; cellular component: cell part (GO:0044464);; cellular component: membrane part (GO:0044425);; molecular function: catalytic activity (GO:0003824);; biological process: localization (GO:0051179);; molecular function: transporter activity (GO:0005215)
Glyma.01G154500	5.42691	4.88486	5.93327	8.93885	10.715	10.5816	1.53502e-09	0.771596	up	--	--	Cellular Component: Golgi membrane (GO:0000139);; Biological Process: intra-Golgi vesicle-mediated transport (GO:0006891);; Biological Process: protein transport (GO:0015031);; Cellular Component: Golgi transport complex (GO:0017119);;	K20293|2.4e-216|gmx:100776278|K20293 conserved oligomeric Golgi complex subunit 6 | (RefSeq) LOW QUALITY PROTEIN: conserved oligomeric Golgi complex subunit 6	--	[S]	Function unknown	Conserved oligomeric complex COG6	Conserved oligomeric Golgi complex subunit 6 OS=Arabidopsis thaliana OX=3702 GN=COG6 PE=1 SV=1	S	Function unknown	hypothetical protein GLYMA_01G154500 [Glycine max]	cellular component: cell (GO:0005623);; cellular component: membrane (GO:0016020);; cellular component: organelle (GO:0043226);; cellular component: organelle part (GO:0044422);; cellular component: cell part (GO:0044464);; biological process: localization (GO:0051179);; cellular component: macromolecular complex (GO:0032991)
Glyma.01G154600	5.89296	4.70361	3.49574	8.86132	8.12199	9.32606	0.000184207	0.761807	up	--	--	Cellular Component: plasma membrane (GO:0005886);; Cellular Component: integral component of membrane (GO:0016021);; Molecular Function: transmembrane transporter activity (GO:0022857);;	K17500|2.2e-10|nta:107765414|K17500 integrin-linked kinase-associated serine/threonine phosphatase 2C [EC:3.1.3.16] | (RefSeq) WAT1-related protein At3g18200-like	--	--	--	EamA-like transporter family	WAT1-related protein At4g19185 OS=Arabidopsis thaliana OX=3702 GN=At4g19185 PE=2 SV=1	S	Function unknown	hypothetical protein GLYMA_01G154600 [Glycine max]	cellular component: cell (GO:0005623);; cellular component: membrane (GO:0016020);; cellular component: cell part (GO:0044464);; cellular component: membrane part (GO:0044425);; biological process: localization (GO:0051179);; molecular function: transporter activity (GO:0005215)
Glyma.01G154900	276.332	260.014	282.583	76.1471	85.3895	78.6913	0	-1.88802	down	[Q]	Secondary metabolites biosynthesis, transport and catabolism	Cellular Component: chloroplast (GO:0009507);; Cellular Component: chloroplast stroma (GO:0009570);; Cellular Component: plastoglobule (GO:0010287);; Molecular Function: carotenoid dioxygenase activity (GO:0010436);; Biological Process: carotene catabolic process (GO:0016121);; Molecular Function: metal ion binding (GO:0046872);;	K09840|0.0e+00|gmx:100777875|K09840 9-cis-epoxycarotenoid dioxygenase [EC:1.13.11.51] | (RefSeq) probable carotenoid cleavage dioxygenase 4, chloroplastic	Carotenoid biosynthesis (ko00906)	[Q]	Secondary metabolites biosynthesis, transport and catabolism	Retinal pigment epithelial membrane protein	Probable carotenoid cleavage dioxygenase 4, chloroplastic OS=Arabidopsis thaliana OX=3702 GN=CCD4 PE=1 SV=1	Q	Secondary metabolites biosynthesis, transport and catabolism	probable carotenoid cleavage dioxygenase 4, chloroplastic [Glycine max]	cellular component: cell (GO:0005623);; cellular component: organelle (GO:0043226);; cellular component: cell part (GO:0044464);; cellular component: organelle part (GO:0044422);; biological process: metabolic process (GO:0008152);; biological process: single-organism process (GO:0044699);; molecular function: catalytic activity (GO:0003824);; biological process: cellular process (GO:0009987);; m…
Glyma.01G155000	5.15591	3.784	5.0416	2.6086	3.18716	2.57053	2.97112e-06	-0.854477	down	--	--	Molecular Function: hydrolase activity (GO:0016787);;	K08726|3.6e-100|dzi:111302718|K08726 soluble epoxide hydrolase / lipid-phosphate phosphatase [EC:3.3.2.10 3.1.3.76] | (RefSeq) LOW QUALITY PROTEIN: uncharacterized protein LOC111302718	Arachidonic acid metabolism (ko00590);; Peroxisome (ko04146)	[R]	General function prediction only	PPR repeat family	Pentatricopeptide repeat-containing protein At1g31790 OS=Arabidopsis thaliana OX=3702 GN=PCMP-A1 PE=2 SV=1	S	Function unknown	pentatricopeptide repeat-containing protein At1g31790 [Glycine max]	molecular function: catalytic activity (GO:0003824)
Glyma.01G155200	6.89241	6.4902	8.49232	4.54316	5.44031	5.51656	2.67244e-06	-0.613053	down	--	--	Cellular Component: mitochondrion (GO:0005739);; Cellular Component: chloroplast envelope (GO:0009941);; Biological Process: response to UV-B (GO:0010224);; Biological Process: developmental process (GO:0032502);;	--	--	[S]	Function unknown	Vitamin B6 photo-protection and homoeostasis	Protein root UVB sensitive 1, chloroplastic OS=Arabidopsis thaliana OX=3702 GN=RUS1 PE=1 SV=1	S	Function unknown	protein root UVB sensitive 1, chloroplastic [Glycine max]	cellular component: cell (GO:0005623);; cellular component: organelle (GO:0043226);; cellular component: cell part (GO:0044464);; cellular component: organelle part (GO:0044422);; biological process: response to stimulus (GO:0050896);; biological process: developmental process (GO:0032502)
Glyma.01G155300	6.35971	5.72768	5.79341	11.3253	11.0981	12.2673	4.35756e-29	0.833526	up	--	--	Molecular Function: microtubule motor activity (GO:0003777);; Molecular Function: ATP binding (GO:0005524);; Cellular Component: kinesin complex (GO:0005871);; Cellular Component: microtubule (GO:0005874);; Biological Process: microtubule-based movement (GO:0007018);; Molecular Function: microtubule binding (GO:0008017);; Molecular Function: oxidoreductase activity (GO:0016491);; Molecular Functi…	K10406|2.2e-76|psom:113297026|K10406 kinesin family member C2/C3 | (RefSeq) kinesin-like protein KIN-14R isoform X1	--	[N]	Cell motility	Kinesin motor domain	Kinesin-like protein KIN-14E OS=Arabidopsis thaliana OX=3702 GN=KIN14E PE=1 SV=1	Z	Cytoskeleton	kinesin-like protein KIN-14I isoform X2 [Glycine max]	molecular function: catalytic activity (GO:0003824);; molecular function: binding (GO:0005488);; cellular component: cell (GO:0005623);; cellular component: macromolecular complex (GO:0032991);; cellular component: organelle (GO:0043226);; cellular component: organelle part (GO:0044422);; cellular component: cell part (GO:0044464);; cellular component: supramolecular complex (GO:0099080);; biolog…
Glyma.01G156200	29.7792	32.3652	29.9514	4.33835	4.13596	4.13769	9.83134e-220	-2.97389	down	--	--	Cellular Component: integral component of membrane (GO:0016021);; Biological Process: transmembrane transport (GO:0055085);;	K24139|1.0e-227|gmx:100785182|K24139 auxin efflux carrier family protein | (RefSeq) protein PIN-LIKES 3	--	[S]	Function unknown	Membrane transport protein	Protein PIN-LIKES 3 OS=Arabidopsis thaliana OX=3702 GN=PILS3 PE=2 SV=1	S	Function unknown	protein PIN-LIKES 3 [Glycine max]	cellular component: membrane (GO:0016020);; cellular component: membrane part (GO:0044425);; biological process: localization (GO:0051179)
Glyma.01G156600	21.3595	23.34	22.4402	13.3847	16.2553	13.9042	2.82179e-15	-0.741255	down	[O]	Posttranslational modification, protein turnover, chaperones	Molecular Function: thioredoxin-disulfide reductase activity (GO:0004791);; Cellular Component: cytoplasm (GO:0005737);; Biological Process: removal of superoxide radicals (GO:0019430);;	K00384|9.6e-214|gmx:100786086|K00384 thioredoxin reductase (NADPH) [EC:1.8.1.9] | (RefSeq) thioredoxin reductase NTRB	Selenocompound metabolism (ko00450)	[O]	Posttranslational modification, protein turnover, chaperones	Pyridine nucleotide-disulphide oxidoreductase	Thioredoxin reductase 2 OS=Arabidopsis thaliana OX=3702 GN=NTR2 PE=2 SV=2	O	Posttranslational modification, protein turnover, chaperones	thioredoxin reductase NTRB [Glycine max]	biological process: metabolic process (GO:0008152);; biological process: cellular process (GO:0009987);; biological process: single-organism process (GO:0044699);; biological process: response to stimulus (GO:0050896);; biological process: detoxification (GO:0098754);; molecular function: catalytic activity (GO:0003824);; molecular function: antioxidant activity (GO:0016209);; cellular component:…
Glyma.01G156700	9.86116	8.24843	7.55372	4.27508	5.23207	5.08345	6.66302e-13	-0.930701	down	[I]	Lipid transport and metabolism	Molecular Function: hydroxymethylglutaryl-CoA reductase (NADPH) activity (GO:0004420);; Cellular Component: peroxisomal membrane (GO:0005778);; Cellular Component: endoplasmic reticulum membrane (GO:0005789);; Biological Process: isoprenoid biosynthetic process (GO:0008299);; Biological Process: coenzyme A metabolic process (GO:0015936);; Cellular Component: integral component of membrane (GO:001…	K00021|9.2e-306|gmx:100786956|K00021 hydroxymethylglutaryl-CoA reductase (NADPH) [EC:1.1.1.34] | (RefSeq) 3-hydroxy-3-methylglutaryl-coenzyme A reductase 1	Terpenoid backbone biosynthesis (ko00900)	[I]	Lipid transport and metabolism	Hydroxymethylglutaryl-coenzyme A reductase	3-hydroxy-3-methylglutaryl-coenzyme A reductase 1 OS=Hevea brasiliensis OX=3981 GN=HMGR1 PE=2 SV=1	I	Lipid transport and metabolism	3-hydroxy-3-methylglutaryl-coenzyme A reductase 1 [Glycine max]	biological process: metabolic process (GO:0008152);; biological process: single-organism process (GO:0044699);; molecular function: catalytic activity (GO:0003824);; cellular component: cell (GO:0005623);; cellular component: membrane (GO:0016020);; cellular component: organelle (GO:0043226);; cellular component: organelle part (GO:0044422);; cellular component: cell part (GO:0044464);; cellular …
Glyma.01G157000	5.77057	7.06345	6.48073	16.3695	16.1897	14.5858	3.86561e-32	1.16671	up	--	--	Molecular Function: protein binding (GO:0005515);; Cellular Component: cellular_component (GO:0005575);; Cellular Component: cell (GO:0005623);; Cellular Component: plasma membrane (GO:0005886);; Biological Process: cell communication (GO:0007154);; Biological Process: signal transduction (GO:0007165);; Biological Process: biological_process (GO:0008150);; Biological Process: response to radiatio…	K01866|2.2e-07|gra:105775527|K01866 tyrosyl-tRNA synthetase [EC:6.1.1.1] | (RefSeq) uncharacterized LOC105775527	Aminoacyl-tRNA biosynthesis (ko00970)	[R]	General function prediction only	Leucine rich repeat	Plant intracellular Ras-group-related LRR protein 4 OS=Arabidopsis thaliana OX=3702 GN=PIRL4 PE=1 SV=1	S	Function unknown	plant intracellular Ras-group-related LRR protein 4 [Glycine max]	molecular function: binding (GO:0005488);; cellular component: cell (GO:0005623);; cellular component: membrane (GO:0016020);; cellular component: cell part (GO:0044464);; biological process: cellular process (GO:0009987);; biological process: biological regulation (GO:0065007);; biological process: response to stimulus (GO:0050896);; biological process: signaling (GO:0023052)
Glyma.01G157300	3.00173	3.90725	2.81253	8.26597	9.05659	7.9875	1.29386e-24	1.26058	up	[G]	Carbohydrate transport and metabolism	Molecular Function: sugar:proton symporter activity (GO:0005351);; Cellular Component: integral component of plasma membrane (GO:0005887);; Biological Process: glucose import (GO:0046323);;	K08150|2.8e-31|mcha:111010808|K08150 MFS transporter, SP family, solute carrier family 2 (myo-inositol transporter), member 13 | (RefSeq) probable inositol transporter 2	--	[R]	General function prediction only	Sugar (and other) transporter	Monosaccharide-sensing protein 2 OS=Arabidopsis thaliana OX=3702 GN=MSSP2 PE=1 SV=2	U	Intracellular trafficking, secretion, and vesicular transport	monosaccharide-sensing protein 2 [Glycine max]	biological process: single-organism process (GO:0044699);; biological process: localization (GO:0051179);; molecular function: transporter activity (GO:0005215);; cellular component: cell (GO:0005623);; cellular component: membrane (GO:0016020);; cellular component: membrane part (GO:0044425);; cellular component: cell part (GO:0044464)
Glyma.01G157400	42.601	45.6271	48.973	16.0294	19.8851	16.103	9.46302e-53	-1.51476	down	--	--	Cellular Component: integral component of membrane (GO:0016021);;	K19040|1.4e-26|nto:104114570|K19040 E3 ubiquitin-protein ligase ATL10/75/76/77/78 [EC:2.3.2.27] | (RefSeq) RING-H2 finger protein ATL78-like	--	[O]	Posttranslational modification, protein turnover, chaperones	Ring finger domain	RING-H2 finger protein ATL80 OS=Arabidopsis thaliana OX=3702 GN=ATL80 PE=2 SV=1	O	Posttranslational modification, protein turnover, chaperones	RING-H2 finger protein ATL8 [Glycine max]	cellular component: membrane (GO:0016020);; cellular component: membrane part (GO:0044425)
Glyma.01G157500	10.0251	10.5728	8.92276	5.35445	5.4685	5.25504	2.70214e-21	-0.992045	down	--	--	Molecular Function: calmodulin binding (GO:0005516);; Biological Process: defense response (GO:0006952);; Biological Process: response to biotic stimulus (GO:0009607);; Cellular Component: integral component of membrane (GO:0016021);;	K08472|0.0e+00|gmx:100790155|K08472 mlo protein | (RefSeq) MLO-like protein 10	--	--	--	Mlo family	MLO-like protein 10 OS=Arabidopsis thaliana OX=3702 GN=MLO10 PE=2 SV=1	G	Carbohydrate transport and metabolism	MLO-like protein 10 [Glycine max]	molecular function: binding (GO:0005488);; biological process: response to stimulus (GO:0050896);; cellular component: membrane (GO:0016020);; cellular component: membrane part (GO:0044425)
Glyma.01G158700	0.084635	0	0.128307	2.59249	3.09444	4.41612	2.2662e-13	4.62664	up	--	--	Molecular Function: GTPase activator activity (GO:0005096);; Cellular Component: cytoplasm (GO:0005737);; Cellular Component: plasma membrane (GO:0005886);; Molecular Function: Rab GTPase binding (GO:0017137);; Biological Process: regulation of exocytosis (GO:0017157);; Molecular Function: syntaxin binding (GO:0019905);; Molecular Function: myosin II binding (GO:0045159);;	--	--	[U]	Intracellular trafficking, secretion, and vesicular transport	--	--	U	Intracellular trafficking, secretion, and vesicular transport	hypothetical protein GLYMA_01G158700 [Glycine max]	biological process: biological regulation (GO:0065007);; molecular function: molecular function regulator (GO:0098772);; cellular component: cell (GO:0005623);; cellular component: cell part (GO:0044464);; cellular component: membrane (GO:0016020);; molecular function: binding (GO:0005488)
Glyma.01G159100	1.38028	1.55402	1.99193	1.13666	1.18458	0.777894	0.000906131	-0.77727	down	--	--	Biological Process: RNA modification (GO:0009451);; Cellular Component: intracellular membrane-bounded organelle (GO:0043231);;	K22262|2.7e-109|qsu:112034235|K22262 WD repeat and FYVE domain-containing protein 3 | (RefSeq) protein SPIRRIG	--	[R]	General function prediction only	PPR repeat family	Pentatricopeptide repeat-containing protein At3g02330, mitochondrial OS=Arabidopsis thaliana OX=3702 GN=PCMP-E90 PE=2 SV=2	S	Function unknown	pentatricopeptide repeat-containing protein At4g13650 [Glycine max]	biological process: metabolic process (GO:0008152);; biological process: cellular process (GO:0009987);; cellular component: cell (GO:0005623);; cellular component: organelle (GO:0043226);; cellular component: cell part (GO:0044464)
Glyma.01G159200	1.36714	1.48524	1.02604	2.71867	2.85071	2.88904	0.000149734	0.981776	up	--	--	Molecular Function: molecular_function (GO:0003674);; Molecular Function: transcription factor activity, sequence-specific DNA binding (GO:0003700);; Biological Process: regulation of transcription, DNA-templated (GO:0006355);; Biological Process: biological_process (GO:0008150);; Biological Process: regulation of biosynthetic process (GO:0009889);; Biological Process: regulation of gene expressi…	K23460|4.8e-124|cam:101497150|K23460 Rab proteins geranylgeranyltransferase component A | (RefSeq) uncharacterized LOC101497150	--	--	--	RWP-RK domain	Protein RKD5 OS=Arabidopsis thaliana OX=3702 GN=RKD5 PE=3 SV=1	K	Transcription	protein RKD5-like [Glycine max]	biological process: biological regulation (GO:0065007);; molecular function: nucleic acid binding transcription factor activity (GO:0001071)
Glyma.01G159400	9.36204	10.0735	9.78278	6.70545	6.92621	5.57973	2.24128e-11	-0.723007	down	--	--	Cellular Component: endoplasmic reticulum (GO:0005783);; Cellular Component: integral component of membrane (GO:0016021);; Molecular Function: phosphatidylinositol-4-phosphate phosphatase activity (GO:0043812);; Biological Process: phosphatidylinositol dephosphorylation (GO:0046856);;	K21797|0.0e+00|gmx:100796999|K21797 phosphatidylinositol 4-phosphatase [EC:3.1.3.-] | (RefSeq) phosphoinositide phosphatase SAC7	Inositol phosphate metabolism (ko00562);; Phosphatidylinositol signaling system (ko04070)	[I]	Lipid transport and metabolism	SacI homology domain	Phosphoinositide phosphatase SAC7 OS=Arabidopsis thaliana OX=3702 GN=SAC7 PE=2 SV=1	I	Lipid transport and metabolism	hypothetical protein GLYMA_01G159400 [Glycine max]	cellular component: cell (GO:0005623);; cellular component: organelle (GO:0043226);; cellular component: cell part (GO:0044464);; cellular component: membrane (GO:0016020);; cellular component: membrane part (GO:0044425);; biological process: metabolic process (GO:0008152);; biological process: cellular process (GO:0009987);; molecular function: catalytic activity (GO:0003824);; biological proces…
Glyma.01G159600	3.24117	3.8114	3.5045	2.08267	1.79642	2.09199	7.59738e-10	-0.936555	down	[J]	Translation, ribosomal structure and biogenesis	Molecular Function: RNA binding (GO:0003723);; Biological Process: RNA processing (GO:0006396);; Molecular Function: nucleotidyltransferase activity (GO:0016779);;	K00974|1.3e-09|ota:OT_ostta03g02840|K00974 tRNA nucleotidyltransferase (CCA-adding enzyme) [EC:2.7.7.72 3.1.3.- 3.1.4.-] | (RefSeq) Poly A polymerase, head domain	RNA transport (ko03013)	[J]	Translation, ribosomal structure and biogenesis	Poly A polymerase head domain	--	J	Translation, ribosomal structure and biogenesis	uncharacterized protein LOC100794882 isoform X1 [Glycine max]	molecular function: binding (GO:0005488);; biological process: metabolic process (GO:0008152);; biological process: cellular process (GO:0009987);; molecular function: catalytic activity (GO:0003824)
Glyma.01G159700	0.20669	0.1585	0.220818	0.655608	0.90284	0.689657	0.000376797	1.64931	up	--	--	Biological Process: regulation of cyclin-dependent protein serine/threonine kinase activity (GO:0000079);; Cellular Component: cyclin-dependent protein kinase holoenzyme complex (GO:0000307);; Cellular Component: nucleus (GO:0005634);; Cellular Component: cytoplasm (GO:0005737);; Molecular Function: cyclin-dependent protein serine/threonine kinase regulator activity (GO:0016538);; Cellular Compon…	K21777|3.6e-244|gmx:100798068|K21777 G2/mitotic-specific cyclin-B, other | (RefSeq) G2/mitotic-specific cyclin-1-like	--	[D]	Cell cycle control, cell division, chromosome partitioning	Cyclin, N-terminal domain	G2/mitotic-specific cyclin-1 OS=Medicago sativa subsp. varia OX=36902 PE=2 SV=1	D	Cell cycle control, cell division, chromosome partitioning	G2/mitotic-specific cyclin-1-like [Glycine max]	biological process: biological regulation (GO:0065007);; cellular component: cell (GO:0005623);; cellular component: macromolecular complex (GO:0032991);; cellular component: cell part (GO:0044464);; cellular component: organelle (GO:0043226);; molecular function: molecular function regulator (GO:0098772);; cellular component: other organism (GO:0044215);; cellular component: other organism part …
Glyma.01G160100	118.322	120.037	113.86	2.65816	3.04901	3.40881	0	-5.36614	down	[R]	General function prediction only	Molecular Function: chitinase activity (GO:0004568);; Biological Process: carbohydrate metabolic process (GO:0005975);; Biological Process: chitin catabolic process (GO:0006032);; Biological Process: cell wall macromolecule catabolic process (GO:0016998);; Biological Process: defense response to fungus (GO:0050832);;	K20547|2.4e-161|gmx:100799642|K20547 basic endochitinase B [EC:3.2.1.14] | (RefSeq) endochitinase	Amino sugar and nucleotide sugar metabolism (ko00520);; MAPK signaling pathway - plant (ko04016)	[R]	General function prediction only	Chitinase class I	Endochitinase OS=Pisum sativum OX=3888 PE=2 SV=1	S	Function unknown	endochitinase [Glycine max]	molecular function: catalytic activity (GO:0003824);; biological process: metabolic process (GO:0008152);; biological process: cellular process (GO:0009987);; biological process: response to stimulus (GO:0050896);; biological process: multi-organism process (GO:0051704)
Glyma.01G160300	0.076551	0.130008	0.112292	0.468358	0.532848	0.50117	3.19736e-06	1.99261	up	[L]	Replication, recombination and repair	Molecular Function: DNA binding (GO:0003677);; Molecular Function: chromatin binding (GO:0003682);; Molecular Function: DNA (cytosine-5-)-methyltransferase activity (GO:0003886);; Cellular Component: nucleus (GO:0005634);; Biological Process: maintenance of DNA methylation (GO:0010216);; Biological Process: DNA methylation on cytosine within a CG sequence (GO:0010424);;	K00558|0.0e+00|gmx:100798061|K00558 DNA (cytosine-5)-methyltransferase 1 [EC:2.1.1.37] | (RefSeq) putative DNA (cytosine-5)-methyltransferase CMT1	Cysteine and methionine metabolism (ko00270)	--	--	C-5 cytosine-specific DNA methylase	DNA (cytosine-5)-methyltransferase CMT3 OS=Oryza sativa subsp. japonica OX=39947 GN=CMT3 PE=2 SV=1	B	Chromatin structure and dynamics	putative DNA (cytosine-5)-methyltransferase CMT1 [Glycine max]	molecular function: binding (GO:0005488);; biological process: metabolic process (GO:0008152);; biological process: cellular process (GO:0009987);; molecular function: catalytic activity (GO:0003824);; cellular component: cell (GO:0005623);; cellular component: organelle (GO:0043226);; cellular component: cell part (GO:0044464)
Glyma.01G161100	8.26751	9.3583	8.39643	0.234486	0.100353	0.136535	1.41016e-98	-5.78521	down	--	--	Biological Process: amino acid transmembrane transport (GO:0003333);; Cellular Component: plasma membrane (GO:0005886);; Molecular Function: amino acid transmembrane transporter activity (GO:0015171);; Cellular Component: integral component of membrane (GO:0016021);;	K19476|1.7e-89|cic:CICLE_v10026997mg|K19476 vacuolar protein sorting-associated protein IST1 | (RefSeq) hypothetical protein	Endocytosis (ko04144)	[E]	Amino acid transport and metabolism	Transmembrane amino acid transporter protein	Lysine histidine transporter-like 8 OS=Arabidopsis thaliana OX=3702 GN=AATL1 PE=1 SV=1	E	Amino acid transport and metabolism	lysine histidine transporter-like 8 [Glycine max]	biological process: single-organism process (GO:0044699);; biological process: localization (GO:0051179);; cellular component: cell (GO:0005623);; cellular component: membrane (GO:0016020);; cellular component: cell part (GO:0044464);; molecular function: transporter activity (GO:0005215);; cellular component: membrane part (GO:0044425)
Glyma.01G161200	24.0037	23.3661	25.2079	9.03549	8.81078	10.9625	5.11546e-33	-1.44345	down	--	--	--	--	--	[BK]	Chromatin structure and dynamics;; Transcription	Divergent CRAL/TRIO domain	--	--	--	SEC14 superfamily protein [Glycine max]	--
Glyma.01G161400	6.64455	8.01504	7.60865	11.1193	12.0241	15.812	2.38786e-05	0.658494	up	[S]	Function unknown	Cellular Component: integral component of membrane (GO:0016021);;	--	--	--	--	Vitamin K epoxide reductase family	Thiol-disulfide oxidoreductase LTO1 OS=Arabidopsis thaliana OX=3702 GN=LTO1 PE=1 SV=1	S	Function unknown	hypothetical protein GLYMA_01G161400 [Glycine max]	cellular component: membrane (GO:0016020);; cellular component: membrane part (GO:0044425)
Glyma.01G161500	278.186	285.962	294.17	95.8788	91.4234	87.2099	2.21203e-247	-1.7638	down	[P]	Inorganic ion transport and metabolism	Biological Process: response to acid chemical (GO:0001101);; Molecular Function: molecular_function (GO:0003674);; Molecular Function: catalytic activity (GO:0003824);; Molecular Function: thiosulfate sulfurtransferase activity (GO:0004792);; Cellular Component: cellular_component (GO:0005575);; Cellular Component: intracellular (GO:0005622);; Cellular Component: cell (GO:0005623);; Cellular Comp…	K22547|9.9e-26|pda:103700882|K22547 arsenate reductase [EC:1.20.4.1] | (RefSeq) thiosulfate sulfurtransferase 18-like	--	[P]	Inorganic ion transport and metabolism	Rhodanese-like domain	Rhodanese-like domain-containing protein 15, chloroplastic OS=Arabidopsis thaliana OX=3702 GN=STR15 PE=2 SV=1	P	Inorganic ion transport and metabolism	uncharacterized protein LOC100305968 [Glycine max]	biological process: response to stimulus (GO:0050896);; molecular function: catalytic activity (GO:0003824);; cellular component: cell (GO:0005623);; cellular component: cell part (GO:0044464);; biological process: developmental process (GO:0032502);; biological process: single-organism process (GO:0044699);; cellular component: organelle (GO:0043226)
Glyma.01G161600	19.659	18.908	18.1805	10.4326	8.83292	10.4098	4.44334e-35	-1.05191	down	[M]	Cell wall/membrane/envelope biogenesis	Molecular Function: protein kinase activity (GO:0004672);; Molecular Function: protein serine/threonine kinase activity (GO:0004674);; Molecular Function: ATP binding (GO:0005524);;	K14510|1.1e-64|thj:104826934|K14510 serine/threonine-protein kinase CTR1 [EC:2.7.11.1] | (RefSeq) serine/threonine-protein kinase CTR1-like	MAPK signaling pathway - plant (ko04016);; Plant hormone signal transduction (ko04075)	[T]	Signal transduction mechanisms	Protein tyrosine and serine/threonine kinase	Serine/threonine-protein kinase STY17 OS=Arabidopsis thaliana OX=3702 GN=STY17 PE=1 SV=1	T	Signal transduction mechanisms	serine/threonine-protein kinase STY17 isoform X1 [Glycine max]	biological process: metabolic process (GO:0008152);; biological process: cellular process (GO:0009987);; molecular function: catalytic activity (GO:0003824);; molecular function: binding (GO:0005488)
Glyma.01G161700	14.1738	14.1928	15.3728	8.22986	9.44173	9.5783	1.04676e-12	-0.807269	down	[R]	General function prediction only	Molecular Function: nuclease activity (GO:0004518);; Cellular Component: nucleus (GO:0005634);; Biological Process: protein ubiquitination (GO:0016567);; Cellular Component: VCB complex (GO:0030891);;	K08999|5.2e-163|gmx:100801243|K08999 uncharacterized protein | (RefSeq) bifunctional nuclease 2 isoform X2	--	--	--	Domain of unknown function (DUF151)	Bifunctional nuclease 2 OS=Oryza sativa subsp. japonica OX=39947 GN=BBD2 PE=2 SV=1	S	Function unknown	bifunctional nuclease 2 isoform X1 [Glycine max]	molecular function: catalytic activity (GO:0003824);; cellular component: cell (GO:0005623);; cellular component: organelle (GO:0043226);; cellular component: cell part (GO:0044464);; biological process: metabolic process (GO:0008152);; biological process: cellular process (GO:0009987);; cellular component: macromolecular complex (GO:0032991)
Glyma.01G162500	10.1346	8.98763	8.92738	2.92561	1.73256	1.98231	2.35898e-21	-2.17195	down	--	--	--	--	--	--	--	--	--	--	--	uncharacterized protein LOC100527729 [Glycine max]	--
Glyma.01G162700	21.3647	18.609	20.2642	44.4944	38.0881	39.974	3.22058e-25	0.899474	up	[JO]	Translation, ribosomal structure and biogenesis;; Posttranslational modification, protein turnover, chaperones	Molecular Function: iron ion binding (GO:0005506);; Cellular Component: integral component of membrane (GO:0016021);; Molecular Function: oxidoreductase activity, acting on paired donors, with incorporation or reduction of molecular oxygen (GO:0016705);; Molecular Function: L-ascorbic acid binding (GO:0031418);;	K00472|1.9e-153|gmx:100806046|K00472 prolyl 4-hydroxylase [EC:1.14.11.2] | (RefSeq) uncharacterized protein LOC100806046	Arginine and proline metabolism (ko00330)	[E]	Amino acid transport and metabolism	2OG-Fe(II) oxygenase superfamily	Probable prolyl 4-hydroxylase 10 OS=Arabidopsis thaliana OX=3702 GN=P4H10 PE=3 SV=1	E	Amino acid transport and metabolism	prolyl 4-hydroxylase subunit alpha-1-like [Glycine max]	molecular function: binding (GO:0005488);; cellular component: membrane (GO:0016020);; cellular component: membrane part (GO:0044425);; biological process: metabolic process (GO:0008152);; biological process: single-organism process (GO:0044699);; molecular function: catalytic activity (GO:0003824)
Glyma.01G162800	45.55	43.7891	45.1032	11.8078	12.9203	13.1135	7.9445e-270	-1.94632	down	[C]	Energy production and conversion	Molecular Function: aconitate hydratase activity (GO:0003994);; Cellular Component: mitochondrion (GO:0005739);; Cellular Component: cytosol (GO:0005829);; Biological Process: tricarboxylic acid cycle (GO:0006099);; Biological Process: citrate metabolic process (GO:0006101);; Molecular Function: citrate dehydratase activity (GO:0047780);; Molecular Function: 4 iron, 4 sulfur cluster binding (GO:0…	K01681|0.0e+00|gmx:100499625|K01681 aconitate hydratase [EC:4.2.1.3] | (RefSeq) aconitate hydratase 1	Citrate cycle (TCA cycle) (ko00020);; Glyoxylate and dicarboxylate metabolism (ko00630);; Carbon metabolism (ko01200);; 2-Oxocarboxylic acid metabolism (ko01210);; Biosynthesis of amino acids (ko01230)	[AJ]	RNA processing and modification;; Translation, ribosomal structure and biogenesis	Aconitase family (aconitate hydratase)	Aconitate hydratase 1 OS=Arabidopsis thaliana OX=3702 GN=ACO1 PE=1 SV=2	--	--	aconitate hydratase 1 [Glycine max]	molecular function: catalytic activity (GO:0003824);; cellular component: cell (GO:0005623);; cellular component: organelle (GO:0043226);; cellular component: cell part (GO:0044464);; biological process: metabolic process (GO:0008152);; biological process: cellular process (GO:0009987);; biological process: single-organism process (GO:0044699);; molecular function: binding (GO:0005488)
Glyma.01G163000	19.9657	17.675	19.9536	10.7172	13.5182	12.7623	2.31533e-15	-0.750288	down	--	--	Molecular Function: aspartic-type endopeptidase activity (GO:0004190);; Biological Process: proteolysis (GO:0006508);; Biological Process: protein catabolic process (GO:0030163);;	K00924|1.4e-26|smo:SELMODRAFT_131679|K00924 kinase [EC:2.7.1.-] | (RefSeq) hypothetical protein	--	[O]	Posttranslational modification, protein turnover, chaperones	Xylanase inhibitor N-terminal	Aspartyl protease family protein 1 OS=Arabidopsis thaliana OX=3702 GN=APF1 PE=2 SV=1	O	Posttranslational modification, protein turnover, chaperones	aspartyl protease family protein 1 isoform X1 [Glycine max]	biological process: metabolic process (GO:0008152);; molecular function: catalytic activity (GO:0003824)
Glyma.01G163100	6.66568	5.54892	6.57343	39.2039	37.157	38.7106	4.20208e-147	2.48605	up	--	--	Molecular Function: peroxidase activity (GO:0004601);; Cellular Component: extracellular region (GO:0005576);; Biological Process: response to oxidative stress (GO:0006979);; Cellular Component: plant-type cell wall (GO:0009505);; Cellular Component: plasmodesma (GO:0009506);; Molecular Function: heme binding (GO:0020037);; Biological Process: hydrogen peroxide catabolic process (GO:0042744);; Mo…	K00430|8.6e-179|gmx:547873|K00430 peroxidase [EC:1.11.1.7] | (RefSeq) peroxidase 64	Phenylpropanoid biosynthesis (ko00940)	--	--	Peroxidase	Peroxidase 64 OS=Arabidopsis thaliana OX=3702 GN=PER64 PE=1 SV=1	Q	Secondary metabolites biosynthesis, transport and catabolism	peroxidase 64 [Glycine max]	biological process: metabolic process (GO:0008152);; biological process: cellular process (GO:0009987);; biological process: single-organism process (GO:0044699);; biological process: response to stimulus (GO:0050896);; biological process: detoxification (GO:0098754);; molecular function: catalytic activity (GO:0003824);; molecular function: antioxidant activity (GO:0016209);; cellular component:…
Glyma.01G163800	6.94283	6.94793	8.3349	4.40552	5.46397	4.44217	5.99941e-09	-0.751241	down	--	--	Biological Process: RNA modification (GO:0009451);; Cellular Component: intracellular membrane-bounded organelle (GO:0043231);;	K10683|2.0e-56|cic:CICLE_v10014038mg|K10683 BRCA1-associated RING domain protein 1 | (RefSeq) hypothetical protein	Homologous recombination (ko03440)	[R]	General function prediction only	PPR repeat	Pentatricopeptide repeat-containing protein At3g51320 OS=Arabidopsis thaliana OX=3702 GN=At3g51320 PE=2 SV=1	S	Function unknown	pentatricopeptide repeat-containing protein At3g51320 [Glycine max]	biological process: metabolic process (GO:0008152);; biological process: cellular process (GO:0009987);; cellular component: cell (GO:0005623);; cellular component: organelle (GO:0043226);; cellular component: cell part (GO:0044464)
Glyma.01G164000	4.98459	4.45989	5.31588	27.1065	27.5564	28.9783	1.1388e-136	2.37451	up	--	--	--	--	--	--	--	PLAC8 family	Protein MID1-COMPLEMENTING ACTIVITY 1 OS=Arabidopsis thaliana OX=3702 GN=MCA1 PE=1 SV=1	S	Function unknown	protein MID1-COMPLEMENTING ACTIVITY 1-like [Glycine max]	--
Glyma.01G165300	4.57472	4.4013	4.97279	9.09947	9.99108	10.7167	1.65994e-06	0.963139	up	[P]	Inorganic ion transport and metabolism	Molecular Function: molecular_function (GO:0003674);; Molecular Function: catalytic activity (GO:0003824);; Molecular Function: thiosulfate sulfurtransferase activity (GO:0004792);; Cellular Component: cellular_component (GO:0005575);; Cellular Component: intracellular (GO:0005622);; Cellular Component: cell (GO:0005623);; Cellular Component: cytoplasm (GO:0005737);; Molecular Function: transfera…	K15692|4.8e-47|qsu:112023611|K15692 E3 ubiquitin-protein ligase RNF13 [EC:2.3.2.27] | (RefSeq) receptor homology region, transmembrane domain- and RING domain-containing protein 1-like	--	[P]	Inorganic ion transport and metabolism	Rhodanese-like domain	Rhodanese-like domain-containing protein 17 OS=Arabidopsis thaliana OX=3702 GN=STR17 PE=2 SV=1	P	Inorganic ion transport and metabolism	thiosulfate sulfurtransferase 18 [Glycine max]	molecular function: catalytic activity (GO:0003824);; cellular component: cell (GO:0005623);; cellular component: cell part (GO:0044464)
Glyma.01G166000	117.27	110.97	113.45	3.05176	2.62004	3.49365	0	-5.30184	down	[O]	Posttranslational modification, protein turnover, chaperones	Cellular Component: cellular_component (GO:0005575);; Cellular Component: intracellular (GO:0005622);; Cellular Component: cell (GO:0005623);; Cellular Component: nucleus (GO:0005634);; Cellular Component: cytoplasm (GO:0005737);; Cellular Component: chloroplast (GO:0009507);; Cellular Component: plastid (GO:0009536);; Cellular Component: organelle (GO:0043226);; Cellular Component: membrane-boun…	K03686|6.9e-12|aly:9323914|K03686 molecular chaperone DnaJ | (RefSeq) uncharacterized protein LOC9323914	--	[O]	Posttranslational modification, protein turnover, chaperones	DnaJ domain	Chaperone protein dnaJ 11, chloroplastic OS=Arabidopsis thaliana OX=3702 GN=ATJ11 PE=1 SV=2	O	Posttranslational modification, protein turnover, chaperones	chaperone protein dnaJ 11, chloroplastic [Glycine max]	cellular component: cell (GO:0005623);; cellular component: cell part (GO:0044464);; cellular component: organelle (GO:0043226)
Glyma.01G166100	11.2112	10.9344	11.4601	3.29531	4.07888	4.07533	6.57233e-51	-1.66249	down	[T]	Signal transduction mechanisms	Molecular Function: calcium ion binding (GO:0005509);; Molecular Function: calmodulin binding (GO:0005516);; Molecular Function: ATP binding (GO:0005524);; Cellular Component: nucleus (GO:0005634);; Cellular Component: cytoplasm (GO:0005737);; Molecular Function: calcium-dependent protein serine/threonine kinase activity (GO:0009931);; Biological Process: peptidyl-serine phosphorylation (GO:00181…	K13412|3.1e-296|gmx:100817249|K13412 calcium-dependent protein kinase [EC:2.7.11.1] | (RefSeq) calcium-dependent protein kinase 28	Plant-pathogen interaction (ko04626)	[T]	Signal transduction mechanisms	Protein kinase domain	Calcium-dependent protein kinase 28 OS=Arabidopsis thaliana OX=3702 GN=CPK28 PE=1 SV=1	T	Signal transduction mechanisms	calcium-dependent protein kinase 28 [Glycine max]	molecular function: binding (GO:0005488);; cellular component: cell (GO:0005623);; cellular component: organelle (GO:0043226);; cellular component: cell part (GO:0044464);; biological process: metabolic process (GO:0008152);; biological process: cellular process (GO:0009987);; molecular function: catalytic activity (GO:0003824);; biological process: signaling (GO:0023052);; biological process: si…
Glyma.01G167000	0	0	0.048263	3.91295	3.48606	4.95817	1.53873e-14	6.06999	up	--	--	Biological Process: response to auxin (GO:0009733);;	K14488|2.1e-82|gmx:100776099|K14488 SAUR family protein | (RefSeq) auxin-responsive protein SAUR50	Plant hormone signal transduction (ko04075)	--	--	Auxin responsive protein	Auxin-responsive protein SAUR50 OS=Arabidopsis thaliana OX=3702 GN=SAUR50 PE=1 SV=1	S	Function unknown	auxin-responsive protein SAUR50 [Glycine max]	biological process: response to stimulus (GO:0050896)
Glyma.01G167200	3.87607	3.39536	3.22584	0.999966	1.35026	1.38769	4.18406e-21	-1.59332	down	--	--	--	--	--	--	--	Filament-like plant protein, long coiled-coil	Filament-like plant protein 5 OS=Arabidopsis thaliana OX=3702 GN=FPP5 PE=2 SV=2	S	Function unknown	filament-like plant protein 4 [Glycine max]	--
Glyma.01G167300	96.8736	92.5306	89.8778	61.9782	66.647	58.9086	2.36092e-28	-0.694233	down	[J]	Translation, ribosomal structure and biogenesis	Biological Process: cytoplasmic translation (GO:0002181);; Molecular Function: RNA binding (GO:0003723);; Molecular Function: structural constituent of ribosome (GO:0003735);; Cellular Component: cytosolic large ribosomal subunit (GO:0022625);;	K02938|2.0e-149|gmx:100527838|K02938 large subunit ribosomal protein L8e | (RefSeq) 60S ribosomal protein L8-1	Ribosome (ko03010)	[J]	Translation, ribosomal structure and biogenesis	Ribosomal Proteins L2, C-terminal domain	60S ribosomal protein L8-3 OS=Arabidopsis thaliana OX=3702 GN=RPL8C PE=2 SV=2	J	Translation, ribosomal structure and biogenesis	60S ribosomal protein L8-1 [Glycine max]	biological process: metabolic process (GO:0008152);; biological process: cellular process (GO:0009987);; molecular function: binding (GO:0005488);; molecular function: structural molecule activity (GO:0005198);; cellular component: cell (GO:0005623);; cellular component: macromolecular complex (GO:0032991);; cellular component: organelle (GO:0043226);; cellular component: organelle part (GO:00444…
Glyma.01G167500	16.7847	15.2342	19.0772	47.565	43.8033	41.6336	7.09268e-48	1.25589	up	[M]	Cell wall/membrane/envelope biogenesis	Cellular Component: cytoplasm (GO:0005737);; Molecular Function: GDP-mannose 4,6-dehydratase activity (GO:0008446);; Biological Process: GDP-mannose metabolic process (GO:0019673);; Biological Process: 'de novo' GDP-L-fucose biosynthetic process (GO:0042351);;	K01711|1.3e-210|gmx:100777692|K01711 GDPmannose 4,6-dehydratase [EC:4.2.1.47] | (RefSeq) GDP-mannose 4,6 dehydratase 1	Fructose and mannose metabolism (ko00051);; Amino sugar and nucleotide sugar metabolism (ko00520)	[G]	Carbohydrate transport and metabolism	GDP-mannose 4,6 dehydratase	GDP-mannose 4,6 dehydratase 1 OS=Arabidopsis thaliana OX=3702 GN=GMD1 PE=1 SV=1	G	Carbohydrate transport and metabolism	GDP-mannose 4,6 dehydratase 1 [Glycine max]	cellular component: cell (GO:0005623);; cellular component: cell part (GO:0044464);; molecular function: catalytic activity (GO:0003824);; biological process: metabolic process (GO:0008152);; biological process: cellular process (GO:0009987)
Glyma.01G167600	5.85809	5.90722	6.70644	10.3525	10.7314	13.8891	2.00893e-06	0.790406	up	--	--	--	--	--	--	--	--	--	--	--	uncharacterized protein LOC100778225 isoform X2 [Glycine max]	--
Glyma.01G168000	21.1828	22.3902	22.5847	78.7251	83.0231	78.3309	8.72653e-101	1.738	up	--	--	Cellular Component: vacuolar membrane (GO:0005774);; Cellular Component: integral component of membrane (GO:0016021);; Cellular Component: proton-transporting V-type ATPase, V0 domain (GO:0033179);; Molecular Function: proton-transporting ATPase activity, rotational mechanism (GO:0046961);;	K02155|1.9e-76|dct:110116227|K02155 V-type H+-transporting ATPase 16kDa proteolipid subunit | (RefSeq) V-type proton ATPase 16 kDa proteolipid subunit	Oxidative phosphorylation (ko00190);; Phagosome (ko04145)	[C]	Energy production and conversion	ATP synthase subunit C	V-type proton ATPase 16 kDa proteolipid subunit OS=Oryza sativa subsp. indica OX=39946 GN=VATP-P1 PE=2 SV=1	C	Energy production and conversion	V-type proton ATPase 16 kDa proteolipid subunit [Glycine max]	cellular component: cell (GO:0005623);; cellular component: membrane (GO:0016020);; cellular component: organelle (GO:0043226);; cellular component: organelle part (GO:0044422);; cellular component: cell part (GO:0044464);; cellular component: membrane part (GO:0044425);; cellular component: macromolecular complex (GO:0032991);; biological process: single-organism process (GO:0044699);; biologica…
Glyma.01G168200	1.13725	1.09932	1.46187	36.1171	38.5243	40.5851	0	4.82662	up	--	--	Molecular Function: microtubule motor activity (GO:0003777);; Molecular Function: ATP binding (GO:0005524);; Cellular Component: kinesin complex (GO:0005871);; Cellular Component: microtubule (GO:0005874);; Biological Process: microtubule-based movement (GO:0007018);; Molecular Function: microtubule binding (GO:0008017);; Molecular Function: ATPase activity (GO:0016887);;	K11498|0.0e+00|gmx:100809766|K11498 centromeric protein E | (RefSeq) kinesin-like protein KIN-7C	--	[Z]	Cytoskeleton	Kinesin motor domain	Kinesin-like protein KIN-7G OS=Arabidopsis thaliana OX=3702 GN=KIN7G PE=2 SV=1	Z	Cytoskeleton	kinesin-like protein KIN-7C [Glycine max]	molecular function: catalytic activity (GO:0003824);; molecular function: binding (GO:0005488);; cellular component: cell (GO:0005623);; cellular component: macromolecular complex (GO:0032991);; cellular component: organelle (GO:0043226);; cellular component: organelle part (GO:0044422);; cellular component: cell part (GO:0044464);; cellular component: supramolecular complex (GO:0099080);; biolog…
Glyma.01G168400	4.5047	5.8168	4.97236	91.9689	97.9287	94.5073	0	4.09309	up	[Q]	Secondary metabolites biosynthesis, transport and catabolism	--	--	--	--	--	Glyoxalase/Bleomycin resistance protein/Dioxygenase superfamily	--	S	Function unknown	putative lactoylglutathione lyase [Glycine max]	--
Glyma.01G168500	2.80947	1.84676	1.76617	26.6957	25.0629	24.5515	1.72658e-85	3.35677	up	--	--	Cellular Component: nucleus (GO:0005634);; Biological Process: regulation of transcription, DNA-templated (GO:0006355);; Molecular Function: zinc ion binding (GO:0008270);; Biological Process: photomorphogenesis (GO:0009640);;	--	--	--	--	B-box zinc finger	B-box zinc finger protein 19 OS=Arabidopsis thaliana OX=3702 GN=BBX19 PE=1 SV=1	S	Function unknown	hypothetical protein GLYMA_01G168500 [Glycine max]	cellular component: cell (GO:0005623);; cellular component: organelle (GO:0043226);; cellular component: cell part (GO:0044464);; biological process: biological regulation (GO:0065007);; molecular function: binding (GO:0005488);; biological process: multicellular organismal process (GO:0032501);; biological process: developmental process (GO:0032502);; biological process: single-organism process …
Glyma.01G169500	3.29894	2.05685	3.22458	2.16086	2.05084	1.29401	0.0028903	-0.754675	down	--	--	Molecular Function: protein binding (GO:0005515);; Biological Process: biological_process (GO:0008150);; Biological Process: tissue development (GO:0009888);; Biological Process: meristem maintenance (GO:0010073);; Biological Process: multicellular organismal process (GO:0032501);; Biological Process: developmental process (GO:0032502);; Biological Process: meristem development (GO:0048507);; Bio…	--	--	[R]	General function prediction only	Leucine rich repeat	--	S	Function unknown	receptor-like protein 43 [Glycine max]	molecular function: binding (GO:0005488);; biological process: developmental process (GO:0032502);; biological process: multicellular organismal process (GO:0032501);; biological process: single-organism process (GO:0044699)
Glyma.01G169700	40.9865	43.8837	43.34	29.403	26.4072	28.209	2.70713e-15	-0.72666	down	--	--	Molecular Function: ATP binding (GO:0005524);; Molecular Function: transferase activity (GO:0016740);;	K10688|1.4e-92|gmx:100305572|K10688 ubiquitin-conjugating enzyme E2 W [EC:2.3.2.25] | (RefSeq) uncharacterized protein LOC100305572	Ubiquitin mediated proteolysis (ko04120)	[O]	Posttranslational modification, protein turnover, chaperones	Ubiquitin-conjugating enzyme	Probable ubiquitin-conjugating enzyme E2 16 OS=Arabidopsis thaliana OX=3702 GN=UBC16 PE=2 SV=1	O	Posttranslational modification, protein turnover, chaperones	uncharacterized protein LOC100305572 [Glycine max]	molecular function: binding (GO:0005488);; molecular function: catalytic activity (GO:0003824)
Glyma.01G170200	1.1853	1.27368	1.35787	60.9446	60.6926	65.1665	0	5.48485	up	[G]	Carbohydrate transport and metabolism	Molecular Function: beta-galactosidase activity (GO:0004565);; Cellular Component: cell wall (GO:0005618);; Cellular Component: vacuole (GO:0005773);; Biological Process: carbohydrate metabolic process (GO:0005975);; Molecular Function: carbohydrate binding (GO:0030246);;	K12309|1.1e-278|ath:AT3G52840|K12309 beta-galactosidase [EC:3.2.1.23] | (RefSeq) BGAL2; beta-galactosidase 2	Galactose metabolism (ko00052);; Other glycan degradation (ko00511);; Glycosaminoglycan degradation (ko00531);; Sphingolipid metabolism (ko00600);; Glycosphingolipid biosynthesis - ganglio series (ko00604)	[G]	Carbohydrate transport and metabolism	Glycosyl hydrolases family 35	Beta-galactosidase 3 OS=Arabidopsis thaliana OX=3702 GN=BGAL3 PE=2 SV=1	G	Carbohydrate transport and metabolism	hypothetical protein GLYMA_01G170200 [Glycine max]	molecular function: catalytic activity (GO:0003824);; cellular component: cell (GO:0005623);; cellular component: cell part (GO:0044464);; cellular component: organelle (GO:0043226);; biological process: metabolic process (GO:0008152);; molecular function: binding (GO:0005488)
Glyma.01G170600	36.5952	35.7195	36.0595	23.7238	22.8927	25.9789	5.08077e-32	-0.696863	down	--	--	Cellular Component: integral component of membrane (GO:0016021);;	K20222|2.0e-15|cvr:CHLNCDRAFT_59245|K20222 importin-5 | (RefSeq) hypothetical protein	--	--	--	FG-GAP repeat	--	--	--	uncharacterized protein LOC100787497 [Glycine max]	cellular component: membrane (GO:0016020);; cellular component: membrane part (GO:0044425)
Glyma.01G171400	6.3814	5.79232	7.63527	13.655	14.5057	13.1331	2.57887e-17	0.936142	up	[MDT]	Cell wall/membrane/envelope biogenesis;; Cell cycle control, cell division, chromosome partitioning;; Signal transduction mechanisms	Molecular Function: ATP binding (GO:0005524);;	K08900|4.9e-144|nnu:104601811|K08900 mitochondrial chaperone BCS1 | (RefSeq) protein HYPER-SENSITIVITY-RELATED 4-like	--	[O]	Posttranslational modification, protein turnover, chaperones	Domain associated at C-terminal with AAA	AAA-ATPase At5g17760 OS=Arabidopsis thaliana OX=3702 GN=At5g17760 PE=3 SV=1	O	Posttranslational modification, protein turnover, chaperones	AAA-ATPase At3g50940 [Glycine max]	molecular function: binding (GO:0005488)
Glyma.01G171900	11.3737	12.9352	11.7226	29.6557	28.6187	29.2078	1.98353e-48	1.15812	up	[G]	Carbohydrate transport and metabolism	Biological Process: carbohydrate metabolic process (GO:0005975);; Molecular Function: mannan endo-1,4-beta-mannosidase activity (GO:0016985);;	K19355|5.2e-249|gmx:100792073|K19355 mannan endo-1,4-beta-mannosidase [EC:3.2.1.78] | (RefSeq) mannan endo-1,4-beta-mannosidase 7	Fructose and mannose metabolism (ko00051)	--	--	Cellulase (glycosyl hydrolase family 5)	Mannan endo-1,4-beta-mannosidase 7 OS=Arabidopsis thaliana OX=3702 GN=MAN7 PE=2 SV=1	G	Carbohydrate transport and metabolism	hypothetical protein GLYMA_01G171900 [Glycine max]	biological process: metabolic process (GO:0008152);; molecular function: catalytic activity (GO:0003824)
Glyma.01G172200	2.23164	2.36447	2.12392	3.27954	3.685	4.10842	1.95761e-07	0.598596	up	--	--	Cellular Component: cytoplasm (GO:0005737);; Biological Process: receptor-mediated endocytosis (GO:0006898);; Molecular Function: clathrin binding (GO:0030276);; Cellular Component: vesicle (GO:0031982);; Cellular Component: intracellular membrane-bounded organelle (GO:0043231);; Biological Process: clathrin coat disassembly (GO:0072318);; Biological Process: clathrin-dependent endocytosis (GO:00…	--	--	[R]	General function prediction only	--	Auxilin-like protein 1 OS=Arabidopsis thaliana OX=3702 GN=AUL1 PE=2 SV=2	S	Function unknown	auxilin-like protein 1 [Glycine max]	cellular component: cell (GO:0005623);; cellular component: cell part (GO:0044464);; biological process: localization (GO:0051179);; molecular function: binding (GO:0005488);; cellular component: organelle (GO:0043226);; biological process: cellular process (GO:0009987);; biological process: single-organism process (GO:0044699);; biological process: cellular component organization or biogenesis (…
Glyma.01G172600	17.5578	17.3492	16.5933	6.8971	6.62417	6.31784	3.46231e-42	-1.49382	down	[R]	General function prediction only	--	K23050|3.5e-180|gmx:547659|K23050 phenylcoumaran benzylic ether reductase [EC:1.3.1.-] | (RefSeq) NADPH:isoflavone reductase	--	--	--	NmrA-like family	Isoflavone reductase OS=Glycine max OX=3847 GN=IFR PE=1 SV=1	S	Function unknown	NADPH:isoflavone reductase [Glycine max]	--
Glyma.01G172700	4.04758	5.10051	4.11356	0	0	0	1.91377e-21	-7.79433	down	[R]	General function prediction only	--	K23050|9.8e-172|gmx:100794711|K23050 phenylcoumaran benzylic ether reductase [EC:1.3.1.-] | (RefSeq) isoflavone reductase homolog TP7	--	--	--	NmrA-like family	Phenylcoumaran benzylic ether reductase TP7 OS=Nicotiana tabacum OX=4097 GN=TP7 PE=1 SV=1	S	Function unknown	isoflavone reductase homolog TP7 [Glycine max]	--
Glyma.01G172900	1.04429	1.03608	1.51674	0.151445	0.139373	0.060723	8.90652e-10	-3.01034	down	[R]	General function prediction only	Cellular Component: integral component of membrane (GO:0016021);;	K23050|7.9e-219|gmx:100796299|K23050 phenylcoumaran benzylic ether reductase [EC:1.3.1.-] | (RefSeq) isoflavone reductase-like protein	--	--	--	NmrA-like family	Isoflavone reductase-like protein OS=Olea europaea OX=4146 PE=1 SV=1	S	Function unknown	isoflavone reductase-like protein [Glycine max]	cellular component: membrane (GO:0016020);; cellular component: membrane part (GO:0044425)
Glyma.01G173000	8.93003	8.36414	8.11172	17.1923	15.0384	15.2343	7.48485e-16	0.785781	up	[H]	Coenzyme transport and metabolism	--	K02201|2.6e-67|gmx:100797359|K02201 pantetheine-phosphate adenylyltransferase [EC:2.7.7.3] | (RefSeq) phosphopantetheine adenylyltransferase	Pantothenate and CoA biosynthesis (ko00770)	[S]	Function unknown	Eukaryotic protein of unknown function (DUF829)	Phosphopantetheine adenylyltransferase OS=Arabidopsis thaliana OX=3702 GN=COAD PE=1 SV=1	S	Function unknown	hypothetical protein GLYMA_01G173000 [Glycine max]	--
Glyma.01G173200	5.883	5.51483	5.71429	1.99664	2.17483	2.55308	3.19761e-22	-1.45523	down	--	--	Biological Process: RNA modification (GO:0009451);; Cellular Component: intracellular membrane-bounded organelle (GO:0043231);;	K03798|1.4e-85|pda:103716421|K03798 cell division protease FtsH [EC:3.4.24.-] | (RefSeq) ATP-dependent zinc metalloprotease FTSH 6, chloroplastic-like	--	[R]	General function prediction only	PPR repeat family	Pentatricopeptide repeat-containing protein At5g66520 OS=Arabidopsis thaliana OX=3702 GN=PCMP-H61 PE=2 SV=1	S	Function unknown	pentatricopeptide repeat-containing protein At5g66520 [Glycine max]	biological process: metabolic process (GO:0008152);; biological process: cellular process (GO:0009987);; cellular component: cell (GO:0005623);; cellular component: organelle (GO:0043226);; cellular component: cell part (GO:0044464)
Glyma.01G173400	12.6629	12.3071	13.1408	5.41477	5.35347	5.32543	5.0136e-37	-1.35945	down	[DZ]	Cell cycle control, cell division, chromosome partitioning;; Cytoskeleton	--	K10615|2.1e-18|ppp:112282946|K10615 E3 ubiquitin-protein ligase HERC4 [EC:2.3.2.26] | (RefSeq) probable E3 ubiquitin-protein ligase HERC4 isoform X1	Ubiquitin mediated proteolysis (ko04120)	[S]	Function unknown	Regulator of chromosome condensation (RCC1) repeat	Ultraviolet-B receptor UVR8 OS=Arabidopsis thaliana OX=3702 GN=UVR8 PE=1 SV=1	--	--	probable E3 ubiquitin-protein ligase HERC3 [Glycine max]	--
Glyma.01G173600	0	0	0.05549	2.80307	2.27335	2.50475	1.99243e-25	6.19644	up	[DPM]	Cell cycle control, cell division, chromosome partitioning;; Inorganic ion transport and metabolism;; Cell wall/membrane/envelope biogenesis	Molecular Function: ferroxidase activity (GO:0004322);; Molecular Function: copper ion binding (GO:0005507);; Cellular Component: plasma membrane (GO:0005886);; Biological Process: iron ion transport (GO:0006826);; Biological Process: lignin catabolic process (GO:0046274);; Cellular Component: apoplast (GO:0048046);; Molecular Function: hydroquinone:oxygen oxidoreductase activity (GO:0052716);; B…	K05909|0.0e+00|gmx:100820452|K05909 laccase [EC:1.10.3.2] | (RefSeq) laccase-11	--	[Q]	Secondary metabolites biosynthesis, transport and catabolism	Multicopper oxidase	Laccase-11 OS=Arabidopsis thaliana OX=3702 GN=LAC11 PE=2 SV=1	Q	Secondary metabolites biosynthesis, transport and catabolism	laccase-11 [Glycine max]	biological process: metabolic process (GO:0008152);; biological process: single-organism process (GO:0044699);; molecular function: catalytic activity (GO:0003824);; molecular function: binding (GO:0005488);; cellular component: cell (GO:0005623);; cellular component: membrane (GO:0016020);; cellular component: cell part (GO:0044464);; biological process: localization (GO:0051179);; biological pr…
Glyma.01G173700	12.4994	12.4651	13.7543	21.3392	21.7019	24.0062	1.64525e-14	0.669822	up	--	--	Molecular Function: molecular_function (GO:0003674);; Molecular Function: transcription factor activity, sequence-specific DNA binding (GO:0003700);; Molecular Function: binding (GO:0005488);; Molecular Function: protein binding (GO:0005515);; Molecular Function: phospholipid binding (GO:0005543);; Cellular Component: cellular_component (GO:0005575);; Cellular Component: intracellular (GO:0005622…	K19600|6.0e-47|mis:MICPUN_63330|K19600 tubby-related protein 1 | (RefSeq) tubby-like protein	--	[R]	General function prediction only	Tub family	Tubby-like F-box protein 5 OS=Oryza sativa subsp. japonica OX=39947 GN=TULP5 PE=2 SV=1	S	Function unknown	tubby-like F-box protein 5 [Glycine max]	biological process: biological regulation (GO:0065007);; molecular function: nucleic acid binding transcription factor activity (GO:0001071);; molecular function: binding (GO:0005488);; cellular component: cell (GO:0005623);; cellular component: cell part (GO:0044464);; cellular component: organelle (GO:0043226);; cellular component: membrane (GO:0016020);; biological process: response to stimulu…
Glyma.01G173800	7.63816	8.43003	7.48416	0.397487	0.440941	0.260092	2.42952e-138	-4.50876	down	[L]	Replication, recombination and repair	Molecular Function: ubiquitin-protein transferase activity (GO:0004842);; Cellular Component: nucleus (GO:0005634);; Cellular Component: cytoplasm (GO:0005737);;	--	--	[S]	Function unknown	U-box domain	U-box domain-containing protein 5 OS=Arabidopsis thaliana OX=3702 GN=PUB5 PE=3 SV=3	S	Function unknown	U-box domain-containing protein 5 [Glycine max]	molecular function: catalytic activity (GO:0003824);; cellular component: cell (GO:0005623);; cellular component: organelle (GO:0043226);; cellular component: cell part (GO:0044464)
Glyma.01G174000	8.30688	8.05722	7.96151	2.22227	2.20522	3.22264	1.76784e-38	-1.77718	down	[R]	General function prediction only	Molecular Function: ATP binding (GO:0005524);; Cellular Component: mitochondrion (GO:0005739);; Biological Process: mitochondrion organization (GO:0007005);; Molecular Function: zinc ion binding (GO:0008270);;	K17681|0.0e+00|gmx:100776095|K17681 ATPase family AAA domain-containing protein 3A/B | (RefSeq) ATPase family AAA domain-containing protein 3-B	--	[O]	Posttranslational modification, protein turnover, chaperones	Domain of unknown function (DUF3523)	26S proteasome regulatory subunit 7 homolog B OS=Arabidopsis thaliana OX=3702 GN=RPT1B PE=1 SV=2	O	Posttranslational modification, protein turnover, chaperones	ATPase family AAA domain-containing protein 3-B [Glycine max]	molecular function: binding (GO:0005488);; cellular component: cell (GO:0005623);; cellular component: organelle (GO:0043226);; cellular component: cell part (GO:0044464);; biological process: cellular process (GO:0009987);; biological process: cellular component organization or biogenesis (GO:0071840)
Glyma.01G175200	3.20469	2.14528	2.59638	21.2985	20.1365	19.7474	5.03631e-121	2.79729	up	--	--	Cellular Component: integral component of membrane (GO:0016021);; Biological Process: protein ubiquitination (GO:0016567);; Cellular Component: Cul4A-RING E3 ubiquitin ligase complex (GO:0031464);;	--	--	--	--	Sulfite exporter TauE/SafE	Sulfite exporter TauE/SafE family protein 3 OS=Arabidopsis thaliana OX=3702 GN=At2g25737 PE=2 SV=1	S	Function unknown	sulfite exporter TauE/SafE family protein 3 [Glycine max]	cellular component: membrane (GO:0016020);; cellular component: membrane part (GO:0044425);; biological process: metabolic process (GO:0008152);; biological process: cellular process (GO:0009987);; cellular component: cell (GO:0005623);; cellular component: macromolecular complex (GO:0032991);; cellular component: cell part (GO:0044464)
Glyma.01G175300	1.99336	2.05593	1.71387	0.87512	1.30386	1.03038	4.84108e-06	-0.947069	down	[S]	Function unknown	Molecular Function: DNA binding (GO:0003677);; Molecular Function: ATP binding (GO:0005524);; Cellular Component: nucleus (GO:0005634);; Molecular Function: DNA-dependent ATPase activity (GO:0008094);; Biological Process: regulation of DNA methylation (GO:0044030);;	K19001|0.0e+00|gmx:100777687|K19001 ATP-dependent DNA helicase | (RefSeq) ATP-dependent DNA helicase DDM1	--	[K]	Transcription	SNF2 family N-terminal domain	ATP-dependent DNA helicase DDM1 OS=Arabidopsis thaliana OX=3702 GN=DDM1 PE=1 SV=1	K	Transcription	ATP-dependent DNA helicase DDM1 [Glycine max]	molecular function: binding (GO:0005488);; cellular component: cell (GO:0005623);; cellular component: organelle (GO:0043226);; cellular component: cell part (GO:0044464);; molecular function: catalytic activity (GO:0003824);; biological process: biological regulation (GO:0065007)
Glyma.01G175700	951.88	981.512	979.871	715.313	627.497	674.429	6.6369e-40	-0.646032	down	--	--	--	--	--	--	--	--	--	--	--	hypothetical protein GLYMA_01G175700 [Glycine max]	--
Glyma.01G176200	2.10203	1.39154	2.47731	3.964	6.53837	5.78302	0.000211956	1.26541	up	--	--	--	--	--	--	--	--	--	--	--	uncharacterized protein LOC100778762 [Glycine max]	--
Glyma.01G176400	4.43543	4.52663	4.75861	1.69612	1.56805	1.42685	2.29007e-42	-1.66396	down	--	--	Molecular Function: RNA binding (GO:0003723);; Biological Process: rRNA processing (GO:0006364);; Biological Process: tRNA export from nucleus (GO:0006409);; Cellular Component: small-subunit processome (GO:0032040);; Cellular Component: CURI complex (GO:0032545);; Cellular Component: UTP-C complex (GO:0034456);;	K14544|0.0e+00|gmx:100779287|K14544 U3 small nucleolar RNA-associated protein 22 | (RefSeq) nucleolar protein 6	Ribosome biogenesis in eukaryotes (ko03008)	[S]	Function unknown	Nrap protein nucleotidyltransferase domain 4	--	J	Translation, ribosomal structure and biogenesis	nucleolar protein 6 [Glycine max]	molecular function: binding (GO:0005488);; biological process: metabolic process (GO:0008152);; biological process: cellular process (GO:0009987);; biological process: single-organism process (GO:0044699);; biological process: localization (GO:0051179);; cellular component: cell (GO:0005623);; cellular component: macromolecular complex (GO:0032991);; cellular component: cell part (GO:0044464);; c…
Glyma.01G177200	28.5917	27.4319	27.502	13.0831	14.4192	13.3928	9.12981e-59	-1.14812	down	--	--	Molecular Function: transcription factor activity, sequence-specific DNA binding (GO:0003700);; Cellular Component: nucleus (GO:0005634);; Biological Process: regulation of transcription, DNA-templated (GO:0006355);; Molecular Function: sequence-specific DNA binding (GO:0043565);;	K14494|2.0e-23|ccaj:109805127|K14494 DELLA protein | (RefSeq) DELLA protein GAI1-like	Plant hormone signal transduction (ko04075)	--	--	GRAS domain family	Scarecrow-like protein 15 OS=Arabidopsis thaliana OX=3702 GN=SCL15 PE=1 SV=3	K	Transcription	scarecrow-like protein 15 [Glycine max]	biological process: biological regulation (GO:0065007);; molecular function: nucleic acid binding transcription factor activity (GO:0001071);; cellular component: cell (GO:0005623);; cellular component: organelle (GO:0043226);; cellular component: cell part (GO:0044464);; molecular function: binding (GO:0005488)
Glyma.01G177400	2.81309	3.97542	3.99558	1.95798	2.36609	2.06871	0.000105828	-0.849567	down	--	--	Molecular Function: transcription factor activity, sequence-specific DNA binding (GO:0003700);; Cellular Component: nucleus (GO:0005634);; Biological Process: regulation of transcription, DNA-templated (GO:0006355);; Molecular Function: sequence-specific DNA binding (GO:0043565);;	K09060|1.1e-153|gmx:100808533|K09060 plant G-box-binding factor | (RefSeq) G-box-binding factor 1 isoform X3	--	--	--	G-box binding protein MFMR	G-box-binding factor 1 OS=Arabidopsis thaliana OX=3702 GN=GBF1 PE=1 SV=2	K	Transcription	G-box-binding factor 1 isoform X1 [Glycine max]	biological process: biological regulation (GO:0065007);; molecular function: nucleic acid binding transcription factor activity (GO:0001071);; cellular component: cell (GO:0005623);; cellular component: organelle (GO:0043226);; cellular component: cell part (GO:0044464);; molecular function: binding (GO:0005488)
Glyma.01G177600	5.26466	6.63689	5.92074	11.2609	12.2492	10.0636	1.56708e-07	0.791376	up	[C]	Energy production and conversion	Molecular Function: NAD(P)H dehydrogenase (quinone) activity (GO:0003955);; Molecular Function: FMN binding (GO:0010181);; Biological Process: oxidation-reduction process (GO:0055114);;	K03809|1.4e-129|gmx:100811224|K03809 NAD(P)H dehydrogenase (quinone) [EC:1.6.5.2] | (RefSeq) probable NAD(P)H dehydrogenase (quinone) FQR1-like 2	Ubiquinone and other terpenoid-quinone biosynthesis (ko00130)	[R]	General function prediction only	NADPH-dependent FMN reductase	Probable NAD(P)H dehydrogenase (quinone) FQR1-like 2 OS=Arabidopsis thaliana OX=3702 GN=At4g36750 PE=1 SV=1	S	Function unknown	probable NAD(P)H dehydrogenase (quinone) FQR1-like 2 [Glycine max]	biological process: metabolic process (GO:0008152);; biological process: single-organism process (GO:0044699);; molecular function: catalytic activity (GO:0003824);; molecular function: binding (GO:0005488)
Glyma.01G178100	8.62742	10.0871	8.69604	4.8876	4.59807	4.91516	7.6151e-19	-1.04869	down	[G]	Carbohydrate transport and metabolism	Cellular Component: integral component of membrane (GO:0016021);; Molecular Function: transmembrane transporter activity (GO:0022857);;	K23677|1.9e-95|gra:105802280|K23677 MFS transporter, Spinster family, sphingosine-1-phosphate transporter | (RefSeq) uncharacterized LOC105802280	--	[G]	Carbohydrate transport and metabolism	Major Facilitator Superfamily	--	G	Carbohydrate transport and metabolism	uncharacterized protein LOC100812646 [Glycine max]	cellular component: membrane (GO:0016020);; cellular component: membrane part (GO:0044425);; biological process: localization (GO:0051179);; molecular function: transporter activity (GO:0005215)
Glyma.01G178400	2.34843	3.50974	3.16881	1.9734	1.79091	2.09158	0.00148086	-0.722808	down	--	--	Cellular Component: integral component of membrane (GO:0016021);;	--	--	--	--	Protein of unknown function (DUF677)	UPF0496 protein At2g18630 OS=Arabidopsis thaliana OX=3702 GN=At2g18630 PE=2 SV=3	S	Function unknown	UPF0496 protein At2g18630 [Glycine max]	cellular component: membrane (GO:0016020);; cellular component: membrane part (GO:0044425)
Glyma.01G178500	3.12278	2.68891	2.34497	0.84067	0.658895	1.40765	2.23841e-07	-1.55382	down	--	--	Molecular Function: calcium channel activity (GO:0005262);; Molecular Function: uniporter activity (GO:0015292);; Cellular Component: integral component of mitochondrial inner membrane (GO:0031305);; Biological Process: mitochondrial calcium uptake (GO:0036444);; Biological Process: mitochondrial calcium ion homeostasis (GO:0051560);; Cellular Component: uniplex complex (GO:1990246);;	K20858|5.0e-182|gmx:100814253|K20858 calcium uniporter protein, mitochondrial | (RefSeq) calcium uniporter protein 2, mitochondrial	--	[R]	General function prediction only	Mitochondrial calcium uniporter	Calcium uniporter protein 2, mitochondrial OS=Arabidopsis thaliana OX=3702 GN=At2g23790 PE=2 SV=1	S	Function unknown	calcium uniporter protein 2, mitochondrial [Glycine max]	biological process: localization (GO:0051179);; molecular function: transporter activity (GO:0005215);; cellular component: cell (GO:0005623);; cellular component: membrane (GO:0016020);; cellular component: organelle (GO:0043226);; cellular component: organelle part (GO:0044422);; cellular component: membrane part (GO:0044425);; cellular component: cell part (GO:0044464);; biological process: ce…
Glyma.01G179300	2.05646	1.64608	1.61057	3.66891	4.72901	3.82672	6.11158e-18	1.07538	up	--	--	Molecular Function: structural molecule activity (GO:0005198);; Cellular Component: Golgi apparatus (GO:0005794);; Cellular Component: cytosol (GO:0005829);; Cellular Component: plasma membrane (GO:0005886);; Biological Process: intracellular protein transport (GO:0006886);; Biological Process: receptor-mediated endocytosis (GO:0006898);; Cellular Component: plasmodesma (GO:0009506);; Cellular Co…	K04646|0.0e+00|gmx:100784651|K04646 clathrin heavy chain | (RefSeq) clathrin heavy chain 2	Endocytosis (ko04144)	[U]	Intracellular trafficking, secretion, and vesicular transport	Region in Clathrin and VPS	Clathrin heavy chain 2 OS=Oryza sativa subsp. japonica OX=39947 GN=Os12g0104800 PE=3 SV=1	U	Intracellular trafficking, secretion, and vesicular transport	clathrin heavy chain 2 [Glycine max]	molecular function: structural molecule activity (GO:0005198);; cellular component: cell (GO:0005623);; cellular component: organelle (GO:0043226);; cellular component: cell part (GO:0044464);; cellular component: membrane (GO:0016020);; biological process: localization (GO:0051179);; cellular component: cell junction (GO:0030054);; cellular component: macromolecular complex (GO:0032991);; cellul…
Glyma.01G179400	2.54866	2.46183	2.43206	6.77317	6.65084	7.87832	1.33258e-22	1.38737	up	[QV]	Secondary metabolites biosynthesis, transport and catabolism;; Defense mechanisms	Molecular Function: iron ion binding (GO:0005506);; Cellular Component: membrane (GO:0016020);; Molecular Function: oxidoreductase activity, acting on paired donors, with incorporation or reduction of molecular oxygen, NAD(P)H as one donor, and incorporation of one atom of oxygen (GO:0016709);; Molecular Function: heme binding (GO:0020037);;	K15472|1.6e-155|nau:109237629|K15472 premnaspirodiene oxygenase [EC:1.14.14.151] | (RefSeq) premnaspirodiene oxygenase	Sesquiterpenoid and triterpenoid biosynthesis (ko00909)	[Q]	Secondary metabolites biosynthesis, transport and catabolism	Cytochrome P450	Cytochrome P450 71D8 OS=Glycine max OX=3847 GN=CYP71D8 PE=2 SV=1	Q	Secondary metabolites biosynthesis, transport and catabolism	cytochrome P450 71D8-like [Glycine max]	molecular function: binding (GO:0005488);; cellular component: membrane (GO:0016020);; biological process: metabolic process (GO:0008152);; biological process: single-organism process (GO:0044699);; molecular function: catalytic activity (GO:0003824)
Glyma.01G179900	76.3794	76.282	75.174	52.9224	54.9462	53.4497	2.80433e-46	-0.617417	down	--	--	Molecular Function: DNA binding (GO:0003677);; Cellular Component: nucleus (GO:0005634);; Biological Process: regulation of transcription, DNA-templated (GO:0006355);;	--	--	[K]	Transcription	Associated with HOX	BEL1-like homeodomain protein 2 OS=Arabidopsis thaliana OX=3702 GN=BLH2 PE=1 SV=3	K	Transcription	BEL1-like homeodomain protein 4 [Glycine max]	molecular function: binding (GO:0005488);; cellular component: cell (GO:0005623);; cellular component: organelle (GO:0043226);; cellular component: cell part (GO:0044464);; biological process: biological regulation (GO:0065007)
Glyma.01G180000	1.01111	1.03267	0.94876	2.07416	1.97108	1.65115	0.00104125	0.794302	up	--	--	--	--	--	--	--	--	BTB/POZ domain-containing protein At3g50780 OS=Arabidopsis thaliana OX=3702 GN=At3g50780 PE=2 SV=1	S	Function unknown	BTB/POZ domain-containing protein At3g50780 [Glycine max]	--
Glyma.01G180700	10.7938	14.06	11.1148	5.29106	5.50334	6.80605	3.15974e-09	-1.12853	down	--	--	Cellular Component: plasma membrane (GO:0005886);; Cellular Component: membrane (GO:0016020);; Cellular Component: integral component of membrane (GO:0016021);;	--	--	--	--	Domain of unknown function (DUF588)	CASP-like protein ARALYDRAFT_485429 OS=Arabidopsis lyrata subsp. lyrata OX=81972 GN=ARALYDRAFT_485429 PE=3 SV=2	S	Function unknown	uncharacterized protein LOC100819922 [Glycine max]	cellular component: cell (GO:0005623);; cellular component: membrane (GO:0016020);; cellular component: cell part (GO:0044464);; cellular component: membrane part (GO:0044425)
Glyma.01G180800	816.831	828.518	877.306	506.912	476.125	458.802	3.13204e-89	-0.926346	down	--	--	Cellular Component: photosystem II oxygen evolving complex (GO:0009654);; Biological Process: photosystem II assembly (GO:0010207);; Molecular Function: oxygen evolving activity (GO:0010242);; Biological Process: photosystem II stabilization (GO:0042549);;	K02716|2.5e-181|gmx:100820458|K02716 photosystem II oxygen-evolving enhancer protein 1 | (RefSeq) uncharacterized protein LOC100820458	Photosynthesis (ko00195)	--	--	Manganese-stabilising protein / photosystem II polypeptide	Oxygen-evolving enhancer protein 1, chloroplastic OS=Pisum sativum OX=3888 GN=PSBO PE=1 SV=1	S	Function unknown	uncharacterized protein LOC100820458 [Glycine max]	cellular component: cell (GO:0005623);; cellular component: membrane (GO:0016020);; cellular component: macromolecular complex (GO:0032991);; cellular component: membrane part (GO:0044425);; cellular component: cell part (GO:0044464);; biological process: cellular process (GO:0009987);; biological process: cellular component organization or biogenesis (GO:0071840);; biological process: metabolic …
Glyma.01G181800	2.71051	3.05495	2.30735	0	0	0	7.02682e-22	-7.85476	down	[QV]	Secondary metabolites biosynthesis, transport and catabolism;; Defense mechanisms	Molecular Function: iron ion binding (GO:0005506);; Cellular Component: membrane (GO:0016020);; Cellular Component: integral component of membrane (GO:0016021);; Molecular Function: oxidoreductase activity, acting on paired donors, with incorporation or reduction of molecular oxygen, NAD(P)H as one donor, and incorporation of one atom of oxygen (GO:0016709);; Molecular Function: heme binding (GO:…	K23136|2.4e-165|ghi:107942681|K23136 fraxetin 5-hydroxylase [EC:1.14.14.164] | (RefSeq) cytochrome P450 82C4-like	--	[Q]	Secondary metabolites biosynthesis, transport and catabolism	Cytochrome P450	Cytochrome P450 82A3 OS=Glycine max OX=3847 GN=CYP82A3 PE=2 SV=1	Q	Secondary metabolites biosynthesis, transport and catabolism	cytochrome P450 CYP82D47 [Glycine max]	molecular function: binding (GO:0005488);; cellular component: membrane (GO:0016020);; cellular component: membrane part (GO:0044425);; biological process: metabolic process (GO:0008152);; biological process: single-organism process (GO:0044699);; molecular function: catalytic activity (GO:0003824);; biological process: response to stimulus (GO:0050896);; biological process: multi-organism proces…
Glyma.01G181900	0.602708	0.569235	0.652843	0.117298	0.052986	0	1.73895e-08	-3.27904	down	[QV]	Secondary metabolites biosynthesis, transport and catabolism;; Defense mechanisms	Molecular Function: iron ion binding (GO:0005506);; Cellular Component: membrane (GO:0016020);; Cellular Component: integral component of membrane (GO:0016021);; Molecular Function: oxidoreductase activity, acting on paired donors, with incorporation or reduction of molecular oxygen, NAD(P)H as one donor, and incorporation of one atom of oxygen (GO:0016709);; Molecular Function: heme binding (GO:…	K23136|1.2e-164|pop:18104964|K23136 fraxetin 5-hydroxylase [EC:1.14.14.164] | (RefSeq) cytochrome P450 82C4	--	[Q]	Secondary metabolites biosynthesis, transport and catabolism	Cytochrome P450	Cytochrome P450 82A3 OS=Glycine max OX=3847 GN=CYP82A3 PE=2 SV=1	Q	Secondary metabolites biosynthesis, transport and catabolism	cytochrome P450 CYP82D47 [Glycine max]	molecular function: binding (GO:0005488);; cellular component: membrane (GO:0016020);; cellular component: membrane part (GO:0044425);; biological process: metabolic process (GO:0008152);; biological process: single-organism process (GO:0044699);; molecular function: catalytic activity (GO:0003824);; biological process: response to stimulus (GO:0050896);; biological process: multi-organism proces…
Glyma.01G182400	4.41658	4.03888	5.06343	1.83901	1.60945	1.78306	6.60415e-23	-1.48181	down	[T]	Signal transduction mechanisms	Molecular Function: protein kinase activity (GO:0004672);; Molecular Function: ATP binding (GO:0005524);; Cellular Component: integral component of membrane (GO:0016021);;	K23544|3.8e-62|brp:103842861|K23544 serine incorporator 1/3 | (RefSeq) serine incorporator 3	--	[T]	Signal transduction mechanisms	Protein tyrosine and serine/threonine kinase	Wall-associated receptor kinase-like 14 OS=Arabidopsis thaliana OX=3702 GN=WAKL14 PE=2 SV=2	T	Signal transduction mechanisms	wall-associated receptor kinase-like 14 [Glycine max]	biological process: metabolic process (GO:0008152);; biological process: cellular process (GO:0009987);; molecular function: catalytic activity (GO:0003824);; molecular function: binding (GO:0005488);; cellular component: membrane (GO:0016020);; cellular component: membrane part (GO:0044425)
Glyma.01G182500	96.346	92.9202	94.0899	58.0642	62.0135	64.3903	5.31455e-37	-0.737987	down	[O]	Posttranslational modification, protein turnover, chaperones	Cellular Component: chloroplast (GO:0009507);; Cellular Component: chloroplast thylakoid membrane (GO:0009535);; Biological Process: cytochrome b6f complex assembly (GO:0010190);; Molecular Function: oxidoreductase activity, acting on a sulfur group of donors, disulfide as acceptor (GO:0016671);;	K01723|1.0e-81|psom:113291501|K01723 hydroperoxide dehydratase [EC:4.2.1.92] | (RefSeq) allene oxide synthase-like	alpha-Linolenic acid metabolism (ko00592)	[O]	Posttranslational modification, protein turnover, chaperones	Thioredoxin	Thioredoxin-like protein HCF164, chloroplastic OS=Arabidopsis thaliana OX=3702 GN=HCF164 PE=1 SV=2	O	Posttranslational modification, protein turnover, chaperones	thioredoxin-like protein HCF164, chloroplastic [Glycine max]	cellular component: cell (GO:0005623);; cellular component: organelle (GO:0043226);; cellular component: cell part (GO:0044464);; cellular component: membrane (GO:0016020);; cellular component: organelle part (GO:0044422);; biological process: cellular process (GO:0009987);; biological process: cellular component organization or biogenesis (GO:0071840);; biological process: metabolic process (GO:…
Glyma.01G182600	93.3952	92.1939	99.9006	170.391	161.698	154.61	1.81999e-26	0.649001	up	--	--	Cellular Component: chloroplast thylakoid (GO:0009534);;	--	--	--	--	--	--	--	--	uncharacterized protein LOC100780194 [Glycine max]	cellular component: cell (GO:0005623);; cellular component: organelle (GO:0043226);; cellular component: organelle part (GO:0044422);; cellular component: cell part (GO:0044464)
Glyma.01G183000	1.33925	0.660313	0.818442	2.06327	1.36443	1.70068	0.0420426	0.707397	up	--	--	Molecular Function: DNA binding (GO:0003677);; Cellular Component: nucleus (GO:0005634);; Biological Process: regulation of transcription, DNA-templated (GO:0006355);;	K20043|2.2e-23|aip:107640400|K20043 clathrin coat assembly protein AP180 | (RefSeq) putative clathrin assembly protein At5g35200	--	--	--	Dof domain, zinc finger	Dof zinc finger protein DOF5.7 OS=Arabidopsis thaliana OX=3702 GN=DOF5.7 PE=2 SV=1	K	Transcription	dof zinc finger protein DOF5.1 [Glycine max]	molecular function: binding (GO:0005488);; cellular component: cell (GO:0005623);; cellular component: organelle (GO:0043226);; cellular component: cell part (GO:0044464);; biological process: biological regulation (GO:0065007)
Glyma.01G183100	2.38412	3.21502	2.32788	17.5795	19.5712	18.6942	3.79364e-120	2.69271	up	[DPM]	Cell cycle control, cell division, chromosome partitioning;; Inorganic ion transport and metabolism;; Cell wall/membrane/envelope biogenesis	Molecular Function: ferroxidase activity (GO:0004322);; Molecular Function: copper ion binding (GO:0005507);; Cellular Component: plasma membrane (GO:0005886);; Biological Process: iron ion transport (GO:0006826);; Biological Process: iron ion homeostasis (GO:0055072);;	K19791|0.0e+00|gmx:100782355|K19791 iron transport multicopper oxidase | (RefSeq) L-ascorbate oxidase homolog	--	[Q]	Secondary metabolites biosynthesis, transport and catabolism	Multicopper oxidase	L-ascorbate oxidase homolog OS=Nicotiana tabacum OX=4097 PE=2 SV=1	Q	Secondary metabolites biosynthesis, transport and catabolism	L-ascorbate oxidase homolog [Glycine max]	biological process: metabolic process (GO:0008152);; biological process: single-organism process (GO:0044699);; molecular function: catalytic activity (GO:0003824);; molecular function: binding (GO:0005488);; cellular component: cell (GO:0005623);; cellular component: membrane (GO:0016020);; cellular component: cell part (GO:0044464);; biological process: localization (GO:0051179);; biological pr…
Glyma.01G183500	23.1892	23.9797	22.1159	12.1569	10.9171	12.1066	7.89161e-35	-1.09785	down	[M]	Cell wall/membrane/envelope biogenesis	Molecular Function: protein serine/threonine kinase activity (GO:0004674);; Molecular Function: ATP binding (GO:0005524);;	K14498|1.2e-208|gmx:100783967|K14498 serine/threonine-protein kinase SRK2 [EC:2.7.11.1] | (RefSeq) serine/threonine-protein kinase SRK2I isoform X1	MAPK signaling pathway - plant (ko04016);; Plant hormone signal transduction (ko04075)	[T]	Signal transduction mechanisms	Protein kinase domain	Serine/threonine-protein kinase SRK2I OS=Arabidopsis thaliana OX=3702 GN=SRK2I PE=1 SV=1	T	Signal transduction mechanisms	serine/threonine-protein kinase SRK2I isoform X1 [Glycine max]	biological process: metabolic process (GO:0008152);; biological process: cellular process (GO:0009987);; molecular function: catalytic activity (GO:0003824);; molecular function: binding (GO:0005488)
Glyma.01G184400	14.8392	11.5344	13.552	8.24344	8.303	7.58329	4.66392e-13	-0.847369	down	--	--	Cellular Component: cellular_component (GO:0005575);; Cellular Component: intracellular (GO:0005622);; Cellular Component: cell (GO:0005623);; Cellular Component: nucleus (GO:0005634);; Cellular Component: cytoplasm (GO:0005737);; Biological Process: regulation of transcription, DNA-templated (GO:0006355);; Biological Process: circadian rhythm (GO:0007623);; Biological Process: biological_process…	--	--	--	--	SAP domain	Zinc finger CCCH domain-containing protein 62 OS=Oryza sativa subsp. japonica OX=39947 GN=Os10g0391300 PE=4 SV=2	S	Function unknown	uncharacterized protein LOC100787318 [Glycine max]	cellular component: cell (GO:0005623);; cellular component: cell part (GO:0044464);; cellular component: organelle (GO:0043226);; biological process: biological regulation (GO:0065007);; biological process: rhythmic process (GO:0048511);; biological process: response to stimulus (GO:0050896)
Glyma.01G184500	1.39978	1.29644	1.62435	0.464839	0.566488	0.616924	1.44636e-17	-1.49798	down	--	--	Biological Process: autophagosome assembly (GO:0000045);; Cellular Component: autophagosome membrane (GO:0000421);;	--	--	--	--	--	--	S	Function unknown	hypothetical protein GLYMA_01G184500 [Glycine max]	biological process: metabolic process (GO:0008152);; biological process: cellular process (GO:0009987);; biological process: cellular component organization or biogenesis (GO:0071840);; cellular component: cell (GO:0005623);; cellular component: membrane (GO:0016020);; cellular component: organelle (GO:0043226);; cellular component: organelle part (GO:0044422);; cellular component: cell part (GO:…
Glyma.01G184600	6.53161	5.96071	7.18115	3.14745	3.44337	3.55908	1.43209e-16	-1.06287	down	[G]	Carbohydrate transport and metabolism	--	K14506|3.0e-15|nnu:109115461|K14506 jasmonic acid-amino synthetase [EC:6.3.2.52] | (RefSeq) uncharacterized LOC109115461	Plant hormone signal transduction (ko04075)	--	--	Protein of unknown function, DUF547	--	S	Function unknown	uncharacterized protein LOC100794704 isoform X2 [Glycine max]	--
Glyma.01G185200	1.96385	1.12816	1.40884	3.41874	2.56485	2.90462	0.00137791	0.841739	up	--	--	Molecular Function: sulfotransferase activity (GO:0008146);; Cellular Component: integral component of membrane (GO:0016021);;	--	--	--	--	Sulfotransferase domain	--	I	Lipid transport and metabolism	uncharacterized protein LOC100789437 isoform X1 [Glycine max]	molecular function: catalytic activity (GO:0003824);; cellular component: membrane (GO:0016020);; cellular component: membrane part (GO:0044425)
Glyma.01G185800	6.97222	8.19364	6.6558	4.0067	3.15281	2.8979	2.02007e-11	-1.22712	down	--	--	Molecular Function: RNA polymerase II core promoter proximal region sequence-specific DNA binding (GO:0000978);; Molecular Function: transcription factor activity, sequence-specific DNA binding (GO:0003700);; Cellular Component: nucleus (GO:0005634);; Biological Process: cellular response to heat (GO:0034605);; Cellular Component: host cell nucleus (GO:0042025);; Molecular Function: sequence-spec…	K09419|1.7e-154|gmx:100791543|K09419 heat shock transcription factor, other eukaryote | (RefSeq) GMHSF-01; heat stress transcription factor Hsf-01	--	[K]	Transcription	HSF-type DNA-binding	Heat shock factor protein HSF24 OS=Solanum peruvianum OX=4082 GN=HSF24 PE=2 SV=1	K	Transcription	heat stress transcription factor 1 [Glycine max]	molecular function: binding (GO:0005488);; biological process: biological regulation (GO:0065007);; molecular function: nucleic acid binding transcription factor activity (GO:0001071);; cellular component: cell (GO:0005623);; cellular component: organelle (GO:0043226);; cellular component: cell part (GO:0044464);; biological process: cellular process (GO:0009987);; biological process: response to…
Glyma.01G186100	5.23532	5.7155	5.50101	3.91904	4.05342	3.63851	4.44547e-05	-0.616191	down	--	--	--	--	--	--	--	--	--	--	--	uncharacterized protein LOC100793662 [Glycine max]	--
Glyma.01G186200	0	0	0	2.3797	2.50508	2.48099	1.6402e-21	7.79388	up	[HC]	Coenzyme transport and metabolism;; Energy production and conversion	Biological Process: response to acid chemical (GO:0001101);; Molecular Function: molecular_function (GO:0003674);; Molecular Function: catalytic activity (GO:0003824);; Molecular Function: monooxygenase activity (GO:0004497);; Molecular Function: protein binding (GO:0005515);; Cellular Component: cellular_component (GO:0005575);; Cellular Component: intracellular (GO:0005622);; Cellular Component…	K09838|3.5e-307|gmx:100820171|K09838 zeaxanthin epoxidase [EC:1.14.15.21] | (RefSeq) zeaxanthin epoxidase, chloroplastic-like	Carotenoid biosynthesis (ko00906)	[CR]	Energy production and conversion;; General function prediction only	FHA domain	Zeaxanthin epoxidase, chloroplastic OS=Prunus armeniaca OX=36596 PE=2 SV=1	C	Energy production and conversion	hypothetical protein GLYMA_01G186200 [Glycine max]	biological process: response to stimulus (GO:0050896);; molecular function: catalytic activity (GO:0003824);; biological process: metabolic process (GO:0008152);; biological process: single-organism process (GO:0044699);; molecular function: binding (GO:0005488);; cellular component: cell (GO:0005623);; cellular component: cell part (GO:0044464);; biological process: cellular process (GO:0009987)…
Glyma.01G186500	0.404731	0.594099	1.27058	2.33606	2.35487	1.89362	0.003298	1.33658	up	--	--	Cellular Component: integral component of membrane (GO:0016021);;	--	--	--	--	--	--	--	--	uncharacterized protein LOC102666883 [Glycine max]	cellular component: membrane (GO:0016020);; cellular component: membrane part (GO:0044425)
Glyma.01G186800	0.143127	0.268422	0.384371	38.9236	42.1327	38.1879	1.88827e-91	6.90136	up	--	--	Cellular Component: plasmodesma (GO:0009506);; Cellular Component: integral component of membrane (GO:0016021);; Biological Process: calcium-mediated signaling (GO:0019722);;	--	--	--	--	Rapid ALkalinization Factor (RALF)	Protein RALF-like 34 OS=Arabidopsis thaliana OX=3702 GN=RALFL34 PE=2 SV=1	S	Function unknown	hypothetical protein GLYMA_01G186800 [Glycine max]	cellular component: cell junction (GO:0030054);; cellular component: membrane (GO:0016020);; cellular component: membrane part (GO:0044425);; biological process: cellular process (GO:0009987);; biological process: signaling (GO:0023052);; biological process: single-organism process (GO:0044699);; biological process: response to stimulus (GO:0050896);; biological process: biological regulation (GO…
Glyma.01G187200	4.19498	4.12451	4.72656	9.83343	10.2479	11.7119	1.47003e-19	1.16107	up	[G]	Carbohydrate transport and metabolism	Biological Process: lipid metabolic process (GO:0006629);; Molecular Function: phosphoric diester hydrolase activity (GO:0008081);;	--	--	--	--	--	PI-PLC X domain-containing protein At5g67130 OS=Arabidopsis thaliana OX=3702 GN=At5g67130 PE=1 SV=1	S	Function unknown	PI-PLC X domain-containing protein At5g67130 isoform X2 [Glycine max]	biological process: metabolic process (GO:0008152);; biological process: single-organism process (GO:0044699);; molecular function: catalytic activity (GO:0003824)
[truncated: 14,828 more rows]
