# Supplementary material for: Genome-Wide Analysis of DREB Genes Identifies a Novel Salt Tolerance Gene in Wild Soybean (Glycine soja)
Source: Front Plant Sci. 2022 Mar 4;13:821647. doi: 10.3389/fpls.2022.821647 (PMC8931524; doi:10.3389/fpls.2022.821647)
Supplement: Supplementary file 3 [file Table_3.xlsx]

## Sheet: Sheet1
Supplementary Table 3. Primers used for PCR in this study.
Primers name	Primers sequences (5’-3’)
GmDREB3b-clone-F	TTCACTACAAAAAAGCCAACCA
GmDREB3b-clone-R	TGGCGGAACTAACCAAACC
GmDREB3b-InDel-F	ATAACAATGACCGAAACAACAA
GmDREB3b-InDel-R	GTTTTTCTGTCTTGTTCCGTTT
GmDREB3b-3301-F	TACAAATCTATCTCTCTCGAGATGACCGAAACAACAAGGT
GmDREB3b-3301-R	ATTATTATGGAGAAACTCGAGCTAAACGGAACATGTTTTTT
GmDREB3a-qPCR-F	TCCTCATCGTCGTTATCTCC
GmDREB3a-qPCR-R	CGCATTCGGACACCTCTAT
GmDREB3b-qPCR-F	AGCATCCCGATTACCACG
GmDREB3b-qPCR-R	CGAGCCAGATGCGTGATT
GmSIN1-qPCR-F	TTCGCTTCGGGGAATAATCA
GmSIN1-qPCR-R	CTCCATCTTTTGCGGAACTGA
GmWRKY27-qPCR-F	GTAACAACAGGTTCCAACCGTTCA
GmWRKY27-qPCR-R	CTTCTGGTGATTCAGTTTTGGGATT
GmWRKY54-qPCR-F	CCCAGTTATGCCTCGCTCAG
GmWRKY54-qPCR-R	TGTTGGTGGTGATGGTGCTG
GmNAC29-qPCR-F	ACGGATGAGGAACTGATTGTGT
GmNAC29-qPCR-R	TGGGTACTTCCTGTCTCTTGGA
GmWRKY12-qPCR-F	CAATACTGCTGTGGCCGCTA
GmWRKY12-qPCR-R	ATCCAGTGTTCGCACCTGTT
