# Supplementary material for: Genome-Wide Analysis of DREB Genes Identifies a Novel Salt Tolerance Gene in Wild Soybean (Glycine soja)
Source: Front Plant Sci. 2022 Mar 4;13:821647. doi: 10.3389/fpls.2022.821647 (PMC8931524; doi:10.3389/fpls.2022.821647)
Supplement: Supplementary file 4 [file Table_4.XLSX]

## Sheet: Sheet1
Supplementary Table 4. Haplotypes of DREB3a and DREB3b.
Accessions	Categories	Origins	Haplotypes of DREB3a	Haplotypes of DREB3b
CRX003910	Cultivar	Taiwan,China	NA	H1
CRX003911	Cultivar	Heilongjiang,China	H1	H1
CRX003912	Cultivar	Heilongjiang,China	H1	H2
CRX003913	Cultivar	Iowa,United States	H1	NA
CRX003914	Landrace	Anhui,China	NA	NA
CRX003915	Landrace	Anhui,China	H4	H1
CRX003916	Landrace	Anhui,China	NA	H1
CRX003917	Landrace	Anhui,China	NA	H1
CRX003918	Landrace	Anhui,China	NA	H1
CRX003919	Landrace	Anhui,China	H1	H1
CRX003920	Landrace	Anhui,China	NA	NA
CRX003921	Landrace	Anhui,China	NA	H1
CRX003922	Landrace	Anhui,China	NA	H1
CRX003923	Landrace	Anhui,China	H1	H1
CRX003924	Landrace	Anhui,China	NA	NA
CRX003925	Landrace	Anhui,China	NA	H1
CRX003926	Landrace	Anhui,China	NA	H1
CRX003927	Landrace	Anhui,China	NA	H1
CRX003928	Landrace	Anhui,China	H4	H1
CRX003929	Landrace	Anhui,China	H1	NA
CRX003930	Landrace	Anhui,China	H1	H3
CRX003931	Cultivar	Hebei,China	H1	H1
CRX003932	Cultivar	Indiana,United States	NA	H1
CRX003933	Cultivar	Heilongjiang,China	NA	H1
CRX003934	Cultivar	Heilongjiang,China	NA	NA
CRX003935	Cultivar	Heilongjiang,China	NA	H1
CRX003936	Landrace	Hokkaido,Japan	H4	H1
CRX003937	Landrace	Beijing,China	H1	H3
CRX003938	Landrace	Beijing,China	NA	H3
CRX003939	Landrace	Beijing,China	NA	NA
CRX003940	Landrace	Beijing,China	NA	H1
CRX003941	Landrace	Beijing,China	H1	NA
CRX003942	Landrace	Beijing,China	H4	H1
CRX003943	Landrace	Beijing,China	H1	H1
CRX003944	Landrace	North,China	H1	H1
CRX003945	Landrace	North,China	H1	H1
CRX003946	Landrace	North,China	H1	H1
CRX003947	Landrace	North,China	H4	H1
CRX003948	Landrace	Beijing,China	NA	H1
CRX003949	Landrace	North,China	H4	H1
CRX003950	Landrace	Beijing,China	NA	H1
CRX003951	Landrace	Beijing,China	NA	NA
CRX003952	Landrace	Beijing,China	NA	H1
CRX003953	Landrace	Beijing,China	NA	H1
CRX003954	Landrace	Beijing,China	NA	H1
CRX003955	Landrace	Beijing,China	NA	H1
CRX003956	Landrace	Beijing,China	NA	NA
CRX003957	Cultivar	Beijing,China	H1	H1
CRX003958	Cultivar	Hebei,China	NA	H1
CRX003959	Cultivar	Hebei,China	H1	H1
CRX003960	Cultivar	Shanxi,China	NA	H1
CRX003961	Cultivar	Shanxi,China	H1	H1
CRX003962	Cultivar	Shanxi,China	NA	NA
CRX003963	Landrace	South,China	NA	H1
CRX003964	Landrace	North,China	NA	H1
CRX003965	Landrace	South,China	NA	H3
CRX003966	Landrace	North,China	NA	H1
CRX003967	Landrace	South,China	NA	H1
CRX003968	Landrace	North,China	H1	H1
CRX003969	Landrace	North,China	NA	H1
CRX003970	Landrace	South,China	NA	H1
CRX003971	Landrace	North,China	H1	H1
CRX003972	Landrace	South,China	H1	H3
CRX003973	Landrace	South,China	H1	H1
CRX003974	Landrace	North,China	H4	H1
CRX003975	Landrace	South,China	H1	NA
CRX003976	Landrace	North,China	NA	H1
CRX003977	Landrace	South,China	NA	NA
CRX003978	Landrace	South,China	H1	H1
CRX003979	Landrace	South,China	NA	NA
CRX003980	Landrace	South,China	NA	H1
CRX003981	Landrace	South,China	NA	H1
CRX003982	Landrace	North,China	H4	H1
CRX003983	Landrace	South,China	H1	H1
CRX003984	Landrace	United States	NA	H1
CRX003985	Cultivar	Innermongolia,China	H1	H1
CRX003986	Cultivar	Heilongjiang,China	NA	H1
CRX003987	Cultivar	Heilongjiang,China	H4	NA
CRX003988	Cultivar	Heilongjiang,China	H4	H1
CRX003989	Cultivar	Heilongjiang,China	H1	H1
CRX003990	Cultivar	Heilongjiang,China	H1	H1
CRX003991	Cultivar	Heilongjiang,China	NA	H1
CRX003992	Cultivar	Heilongjiang,China	NA	H1
CRX003993	Cultivar	Japan	H1	H1
CRX003994	Cultivar	Henan,China	NA	H1
CRX003995	Cultivar	Shanxi,China	H1	H3
CRX003996	Cultivar	Shanxi,China	H1	H1
CRX003997	Cultivar	Shanxi,China	H1	H1
CRX003998	Cultivar	Shanxi,China	H1	NA
CRX003999	Cultivar	Liaoning,China	H1	NA
CRX004000	Cultivar	Anhui,China	H4	H1
CRX004001	Cultivar	Anhui,China	NA	H1
CRX004002	Landrace	Gansu,China	NA	H3
CRX004003	Landrace	Gansu,China	NA	H1
CRX004004	Landrace	Gansu,China	NA	H3
CRX004005	Landrace	Gansu,China	H4	H3
CRX004006	Landrace	Gansu,China	NA	H3
CRX004007	Landrace	Gansu,China	NA	NA
CRX004008	Landrace	Gansu,China	H1	H1
CRX004009	Landrace	Gansu,China	NA	NA
CRX004010	Cultivar	Shandong,China	H1	H1
CRX004011	Cultivar	Guangxi,China	H4	H1
CRX004012	Cultivar	Hebei,China	NA	H1
CRX004013	Cultivar	Hebei,China	NA	NA
CRX004014	Cultivar	Shandong,China	NA	H1
CRX004015	Cultivar	Shandong,China	H1	H1
CRX004016	Cultivar	Heilongjiang,China	H1	NA
CRX004017	Cultivar	Heilongjiang,China	H4	H1
CRX004018	Cultivar	Heilongjiang,China	H1	NA
CRX004019	Cultivar	Heilongjiang,China	NA	NA
CRX004020	Cultivar	Henan,China	H1	H1
CRX004021	Cultivar	Heilongjiang,China	NA	H1
CRX004022	Landrace	Hebei,China	NA	H1
CRX004023	Landrace	Hebei,China	H1	H1
CRX004024	Landrace	Hebei,China	NA	H1
CRX004025	Landrace	Hebei,China	H1	H1
CRX004026	Landrace	Hebei,China	NA	H1
CRX004027	Landrace	Hebei,China	NA	H1
CRX004028	Landrace	Hebei,China	NA	H1
CRX004029	Landrace	Hebei,China	NA	H1
CRX004030	Landrace	Hebei,China	H4	H1
CRX004031	Landrace	Hebei,China	H1	NA
CRX004032	Landrace	Hebei,China	NA	NA
CRX004033	Landrace	Hebei,China	H4	H1
CRX004034	Landrace	Hebei,China	NA	H1
CRX004035	Landrace	Hebei,China	NA	NA
CRX004036	Landrace	Hebei,China	NA	NA
CRX004037	Landrace	Hebei,China	NA	H3
CRX004038	Landrace	Hebei,China	NA	NA
CRX004039	Landrace	Hebei,China	NA	H3
CRX004040	Landrace	Hebei,China	H4	H1
CRX004041	Landrace	Hebei,China	H1	NA
CRX004042	Landrace	Hebei,China	NA	NA
CRX004043	Cultivar	Heilongjiang,China	NA	H1
CRX004044	Cultivar	Heilongjiang,China	H1	H1
CRX004045	Cultivar	Heilongjiang,China	NA	H1
CRX004046	Cultivar	Heilongjiang,China	H1	H1
CRX004047	Cultivar	Heilongjiang,China	H1	H1
CRX004048	Cultivar	Heilongjiang,China	H4	H1
CRX004049	Cultivar	Heilongjiang,China	H1	H1
CRX004050	Cultivar	Heilongjiang,China	NA	H1
CRX004051	Cultivar	Heilongjiang,China	NA	H1
CRX004052	Cultivar	Heilongjiang,China	NA	H1
CRX004053	Cultivar	Heilongjiang,China	H4	H1
CRX004054	Cultivar	Heilongjiang,China	H1	H1
CRX004055	Cultivar	Heilongjiang,China	H4	H1
CRX004056	Cultivar	Heilongjiang,China	NA	H1
CRX004057	Landrace	Heilongjiang,China	NA	NA
CRX004058	Landrace	Heilongjiang,China	H1	H3
CRX004059	Landrace	Heilongjiang,China	H1	H1
CRX004060	Landrace	Henan,China	NA	NA
CRX004061	Landrace	Henan,China	NA	H1
CRX004062	Landrace	Henan,China	NA	NA
CRX004063	Landrace	Henan,China	NA	NA
CRX004064	Landrace	Henan,China	H1	NA
CRX004065	Landrace	Henan,China	NA	H1
CRX004066	Landrace	Henan,China	NA	H1
CRX004067	Landrace	Henan,China	H1	NA
CRX004068	Landrace	Henan,China	NA	H1
CRX004069	Landrace	Henan,China	H1	H1
CRX004070	Landrace	Henan,China	NA	H1
CRX004071	Landrace	Henan,China	H1	H1
CRX004072	Landrace	Henan,China	NA	H1
CRX004073	Landrace	Henan,China	NA	H1
CRX004074	Landrace	Henan,China	NA	H1
CRX004075	Landrace	Henan,China	NA	NA
CRX004076	Landrace	Henan,China	NA	H1
CRX004077	Landrace	Henan,China	NA	H1
CRX004078	Landrace	Henan,China	H1	H1
CRX004079	Landrace	Henan,China	NA	NA
CRX004080	Cultivar	Tianjin,China	H1	H1
CRX004081	Cultivar	Tianjin,China	H4	H1
CRX004082	Landrace	United States	NA	H1
CRX004083	Landrace	Hubei,China	NA	NA
CRX004084	Landrace	Hunan,China	NA	NA
CRX004085	Landrace	Innermongolia,China	NA	H1
CRX004086	Cultivar	Jilin,China	NA	H1
CRX004087	Cultivar	Hebei,China	NA	NA
CRX004088	Cultivar	Hebei,China	H1	H1
CRX004089	Cultivar	Hebei,China	NA	NA
CRX004090	Cultivar	Hebei,China	H1	H1
CRX004091	Cultivar	Hebei,China	NA	H1
CRX004092	Cultivar	Hebei,China	H1	NA
CRX004093	Cultivar	Hebei,China	H1	H1
CRX004094	Cultivar	Hebei,China	H1	H1
CRX004095	Cultivar	Hebei,China	H4	H1
CRX004096	Cultivar	Hebei,China	H1	H1
CRX004097	Cultivar	Jilin,China	NA	H1
CRX004098	Cultivar	Jilin,China	H1	H1
CRX004099	Cultivar	Jilin,China	NA	H1
CRX004100	Cultivar	Jilin,China	NA	H1
CRX004101	Cultivar	Jilin,China	H4	H1
CRX004102	Cultivar	Hebei,China	H1	NA
CRX004103	Cultivar	Jilin,China	NA	H1
CRX004104	Cultivar	Jilin,China	H4	H1
CRX004105	Cultivar	Jilin,China	H1	H1
CRX004106	Cultivar	Jilin,China	H1	H1
CRX004107	Cultivar	Jilin,China	H1	H1
CRX004108	Cultivar	Liaoning,China	NA	H1
CRX004109	Cultivar	Jilin,China	H1	H1
CRX004110	Cultivar	Jilin,China	NA	NA
CRX004111	Cultivar	Jilin,China	H1	H1
CRX004112	Cultivar	Jilin,China	NA	NA
CRX004113	Cultivar	Jilin,China	H4	NA
CRX004114	Cultivar	Beijing,China	H1	H1
CRX004115	Cultivar	Beijing,China	H1	H1
CRX004116	Landrace	Jiangsu,China	H1	H1
CRX004117	Landrace	Jiangsu,China	NA	H1
CRX004118	Landrace	Jiangsu,China	NA	NA
CRX004119	Landrace	Jiangsu,China	H4	H1
CRX004120	Landrace	Jiangsu,China	NA	H1
CRX004121	Landrace	Jiangsu,China	H4	H1
CRX004122	Landrace	Jiangsu,China	NA	H1
CRX004123	Landrace	Jiangsu,China	NA	H1
CRX004124	Landrace	Jiangsu,China	H4	NA
CRX004125	Landrace	Jiangsu,China	NA	H1
CRX004126	Landrace	Jiangsu,China	NA	NA
CRX004127	Landrace	Jiangsu,China	NA	H1
CRX004128	Landrace	Jiangsu,China	NA	H1
CRX004129	Landrace	Jiangsu,China	NA	H1
CRX004130	Landrace	Jiangsu,China	H4	H1
CRX004131	Landrace	Jiangsu,China	NA	H1
CRX004132	Landrace	Jiangsu,China	NA	H1
CRX004133	Landrace	Jiangsu,China	H4	H1
CRX004134	Landrace	Jiangsu,China	H4	H1
CRX004135	Landrace	Jiangsu,China	NA	H1
CRX004136	Landrace	Jiangsu,China	H1	H1
CRX004137	Landrace	Jiangsu,China	H4	H1
CRX004138	Landrace	Jiangsu,China	H4	H1
CRX004139	Landrace	Jiangsu,China	NA	H1
CRX004140	Landrace	Jiangsu,China	NA	H1
CRX004141	Landrace	Jiangsu,China	H1	H1
CRX004142	Landrace	Jiangsu,China	H4	H1
CRX004143	Landrace	Jiangxi,China	H1	NA
CRX004144	Landrace	Jiangxi,China	H1	NA
CRX004145	Landrace	Jiangxi,China	NA	NA
CRX004146	Landrace	Jilin,China	H1	H1
CRX004147	Landrace	Jilin,China	H4	H1
CRX004148	Landrace	Jilin,China	H1	H1
CRX004149	Landrace	Jilin,China	H1	H3
CRX004150	Landrace	Jilin,China	H1	H1
CRX004151	Landrace	Jilin,China	H1	NA
CRX004152	Landrace	Jilin,China	NA	H1
CRX004153	Cultivar	Shanxi,China	NA	H1
CRX004154	Cultivar	Shanxi,China	NA	NA
CRX004155	Cultivar	Shanxi,China	H1	NA
CRX004156	Cultivar	Shanxi,China	H1	H1
CRX004157	Cultivar	Shanxi,China	NA	H1
CRX004158	Cultivar	Shanxi,China	NA	H3
CRX004159	Cultivar	Shanxi,China	H1	H1
CRX004160	Cultivar	Shanxi,China	H1	H1
CRX004161	Cultivar	Shanxi,China	NA	H3
CRX004162	Cultivar	Shanxi,China	H1	H3
CRX004163	Cultivar	Shanxi,China	NA	H1
CRX004164	Cultivar	Shanxi,China	NA	H1
CRX004165	Cultivar	Shanxi,China	H1	H1
CRX004166	Cultivar	Shanxi,China	H1	H1
CRX004167	Cultivar	Shanxi,China	NA	H1
CRX004168	Cultivar	Shanxi,China	H4	NA
CRX004169	Cultivar	Shanxi,China	NA	H1
CRX004170	Cultivar	Shanxi,China	NA	NA
CRX004171	Cultivar	Shanxi,China	NA	H1
CRX004172	Cultivar	Shanxi,China	NA	NA
CRX004173	Cultivar	Shanxi,China	H4	H1
CRX004174	Cultivar	Shanxi,China	NA	NA
CRX004175	Cultivar	Shanxi,China	NA	NA
CRX004176	Cultivar	Shanxi,China	NA	H1
CRX004177	Cultivar	Shanxi,China	NA	H1
CRX004178	Cultivar	Heilongjiang,China	NA	H1
CRX004179	Cultivar	Shanxi,China	H1	NA
CRX004180	Cultivar	Beijing,China	NA	H1
CRX004181	Cultivar	Beijing,China	NA	H1
CRX004182	Cultivar	Beijing,China	NA	H1
CRX004183	Cultivar	Hebei,China	NA	H3
CRX004184	Cultivar	Beijing,China	H4	NA
CRX004185	Cultivar	Jilin,China	NA	H1
CRX004186	Cultivar	Jilin,China	H4	NA
CRX004187	Cultivar	Shandong,China	NA	NA
CRX004188	Cultivar	Thailand	NA	H1
CRX004189	Cultivar	Heilongjiang,China	NA	H1
CRX004190	Cultivar	Heilongjiang,China	H1	H1
CRX004191	Cultivar	Beijing,China	NA	H1
CRX004192	Cultivar	Beijing,China	H1	NA
CRX004193	Cultivar	Beijing,China	H4	H1
CRX004194	Cultivar	Beijing,China	NA	H1
CRX004195	Cultivar	Beijing,China	NA	H1
CRX004196	Cultivar	Beijing,China	NA	H1
CRX004197	Cultivar	Beijing,China	H4	H1
CRX004198	Cultivar	Beijing,China	H1	H1
CRX004199	Cultivar	Beijing,China	NA	H1
CRX004200	Cultivar	Beijing,China	H1	H1
CRX004201	Cultivar	Beijing,China	H1	H1
CRX004202	Cultivar	Beijing,China	NA	H1
CRX004203	Cultivar	Beijing,China	H1	H1
CRX004204	Cultivar	Beijing,China	NA	H1
CRX004205	Cultivar	Heilongjiang,China	NA	NA
CRX004206	Cultivar	Heilongjiang,China	H1	H1
CRX004207	Cultivar	Heilongjiang,China	NA	H1
CRX004208	Cultivar	Heilongjiang,China	NA	H1
CRX004209	Cultivar	Heilongjiang,China	H4	H1
CRX004210	Cultivar	Heilongjiang,China	NA	H1
CRX004211	Cultivar	Heilongjiang,China	NA	NA
CRX004212	Cultivar	Heilongjiang,China	NA	H1
CRX004213	Cultivar	Heilongjiang,China	H1	H1
CRX004214	Cultivar	Heilongjiang,China	NA	H1
CRX004215	Landrace	Illinois,United States	H1	H1
CRX004216	Cultivar	Liaoning,China	NA	H1
CRX004217	Cultivar	Liaoning,China	H4	H1
CRX004218	Cultivar	Liaoning,China	NA	H1
CRX004219	Cultivar	Liaoning,China	H1	H1
CRX004220	Landrace	Liaoning,China	NA	H1
CRX004221	Landrace	Liaoning,China	H1	NA
CRX004222	Landrace	Liaoning,China	H1	H1
CRX004223	Landrace	Liaoning,China	NA	NA
CRX004224	Landrace	Liaoning,China	NA	H1
CRX004225	Landrace	Liaoning,China	H1	H1
CRX004226	Landrace	Liaoning,China	H1	NA
CRX004227	Landrace	Liaoning,China	NA	H3
CRX004228	Landrace	Liaoning,China	H1	NA
CRX004229	Landrace	Liaoning,China	H1	H1
CRX004230	Landrace	Liaoning,China	NA	H1
CRX004231	Landrace	Liaoning,China	NA	NA
CRX004232	Landrace	Liaoning,China	NA	H1
CRX004233	Landrace	Liaoning,China	NA	NA
CRX004234	Landrace	Liaoning,China	NA	H1
CRX004235	Landrace	Liaoning,China	H1	NA
CRX004236	Landrace	Liaoning,China	NA	H1
CRX004237	Landrace	Liaoning,China	NA	H1
CRX004238	Landrace	Liaoning,China	NA	H3
CRX004239	Landrace	Liaoning,China	H1	H1
CRX004240	Landrace	Liaoning,China	NA	H1
CRX004241	Landrace	Liaoning,China	NA	H1
CRX004242	Cultivar	Shandong,China	H4	H1
CRX004243	Cultivar	Illinois,United States	H1	H1
CRX004244	Cultivar	Heilongjiang,China	NA	NA
CRX004245	Cultivar	Heilongjiang,China	NA	H1
CRX004246	Cultivar	Heilongjiang,China	H1	H1
CRX004247	Cultivar	Shandong,China	H4	H1
CRX004248	Landrace	Mississippi,United States	H1	H1
CRX004249	Cultivar	United States	NA	H1
CRX004250	Cultivar	United States	H1	H1
CRX004251	Cultivar	United States	NA	NA
CRX004252	Cultivar	Innermongolia,China	H4	H1
CRX004253	Cultivar	Anhui,China	NA	H1
CRX004254	Cultivar	Heilongjiang,China	H1	H1
CRX004255	Cultivar	Heilongjiang,China	H4	H1
CRX004256	Cultivar	Jiangsu,China	H1	NA
CRX004257	Cultivar	Jiangsu,China	H4	H1
CRX004258	Cultivar	Jiangsu,China	NA	H1
CRX004259	Cultivar	Heilongjiang,China	NA	H1
CRX004260	Cultivar	Heilongjiang,China	NA	NA
CRX004261	Cultivar	Nigeria	NA	H1
CRX004262	Landrace	Ningxia,China	NA	H1
CRX004263	Cultivar	Hokkaido,Japan	H1	H1
CRX004264	Landrace	Gangwon-do,Korea	H1	H1
CRX004265	Landrace	Iowa,United States	H1	H1
CRX004266	Landrace	Illinois,United States	H1	H1
CRX004267	Landrace	Illinois,United States	NA	H1
CRX004268	Landrace	Illinois,United States	H1	NA
CRX004269	Landrace	Illinois,United States	H1	H1
CRX004270	Landrace	Illinois,United States	H1	H1
CRX004271	Landrace	Illinois,United States	H1	H1
CRX004272	Landrace	Illinois,United States	H1	H1
CRX004273	Landrace	Illinois,United States	NA	H1
CRX004274	Landrace	Illinois,United States	H4	H1
CRX004275	Cultivar	Illinois,United States	NA	H1
CRX004276	Cultivar	Minnesota,United States	H1	H1
CRX004277	Landrace	United States	H1	H1
CRX004278	Landrace	Akita,Japan	NA	H1
CRX004279	Landrace	Ohio,United States	H1	H1
CRX004280	Landrace	Akita,Japan	H4	H1
CRX004281	Cultivar	Poland	H4	NA
CRX004282	Cultivar	Shandong,China	NA	H1
CRX004283	Cultivar	Shandong,China	NA	NA
CRX004284	Cultivar	Shandong,China	H1	H1
CRX004285	Cultivar	Shandong,China	NA	H1
CRX004286	Cultivar	Shandong,China	NA	H1
CRX004287	Cultivar	Shandong,China	H1	H1
CRX004288	Cultivar	Jilin,China	H1	H1
CRX004289	Landrace	Japan	NA	H1
CRX004290	Landrace	Shanxi,China	H1	H1
CRX004291	Landrace	Shanxi,China	NA	H1
CRX004292	Landrace	Shanxi,China	NA	NA
CRX004293	Landrace	Shanxi,China	NA	H1
CRX004294	Landrace	Shanxi,China	H1	H3
CRX004295	Landrace	Shanxi,China	NA	H1
CRX004296	Landrace	Shanxi,China	NA	H1
CRX004297	Landrace	Shanxi,China	NA	H1
CRX004298	Landrace	Shanxi,China	H1	NA
CRX004299	Landrace	Shanxi,China	NA	H1
CRX004300	Landrace	Shanxi,China	NA	NA
CRX004301	Landrace	Shanxi,China	H1	H1
CRX004302	Landrace	Shanxi,China	H4	H1
CRX004303	Landrace	Shanxi,China	H1	H1
CRX004304	Landrace	Shanxi,China	NA	H1
CRX004305	Landrace	Shanxi,China	NA	H1
CRX004306	Cultivar	Shanxi,China	H1	H1
CRX004307	Cultivar	Shandong,China	H1	H1
CRX004308	Cultivar	Shandong,China	H1	NA
CRX004309	Landrace	Shandong,China	H1	H1
CRX004310	Landrace	Shandong,China	H1	H1
CRX004311	Landrace	Shandong,China	H1	H1
CRX004312	Landrace	Shandong,China	H1	H1
CRX004313	Landrace	Shandong,China	H1	H1
CRX004314	Landrace	Shandong,China	NA	H1
CRX004315	Landrace	Shandong,China	NA	H1
CRX004316	Landrace	Shandong,China	H1	H1
CRX004317	Landrace	Shandong,China	NA	H1
CRX004318	Landrace	Shandong,China	H1	H1
CRX004319	Landrace	Shandong,China	H1	H1
CRX004320	Landrace	Shandong,China	H1	H1
CRX004321	Landrace	Shandong,China	NA	NA
CRX004322	Landrace	Shandong,China	NA	NA
CRX004323	Landrace	Shandong,China	NA	NA
CRX004324	Landrace	Shandong,China	H1	H1
CRX004325	Landrace	Shandong,China	H1	NA
CRX004326	Landrace	Shandong,China	NA	NA
CRX004327	Landrace	Shandong,China	NA	NA
CRX004328	Landrace	Shandong,China	H1	H1
CRX004329	Landrace	Shandong,China	NA	H1
CRX004330	Landrace	Shandong,China	NA	H1
CRX004331	Landrace	Shandong,China	NA	NA
CRX004332	Landrace	Shandong,China	NA	NA
CRX004333	Landrace	Shandong,China	NA	H1
CRX004334	Landrace	Shandong,China	H1	H1
CRX004335	Landrace	Shandong,China	NA	NA
CRX004336	Landrace	Shandong,China	H4	H1
CRX004337	Landrace	Shandong,China	NA	NA
CRX004338	Landrace	Shandong,China	NA	H1
CRX004339	Landrace	Shandong,China	NA	H1
CRX004340	Landrace	Shandong,China	NA	NA
CRX004341	Landrace	Shandong,China	H1	H1
CRX004342	Landrace	Shandong,China	NA	H1
CRX004343	Landrace	Shandong,China	NA	H1
CRX004344	Landrace	Shandong,China	NA	NA
CRX004345	Landrace	Shandong,China	NA	NA
CRX004346	Landrace	Shandong,China	NA	H1
CRX004347	Landrace	Shandong,China	H4	NA
CRX004348	Landrace	Shandong,China	H1	H1
CRX004349	Landrace	Shandong,China	NA	H1
CRX004350	Landrace	Shandong,China	NA	NA
CRX004351	Landrace	Shanghai,China	NA	H1
CRX004352	Landrace	Shanghai,China	NA	H1
CRX004353	Landrace	Shanghai,China	NA	H1
CRX004354	Landrace	Shanghai,China	H1	NA
CRX004355	Landrace	Shanxi,China	NA	H1
CRX004356	Landrace	Shanxi,China	NA	H3
CRX004357	Landrace	Shanxi,China	H1	NA
CRX004358	Landrace	Shanxi,China	NA	H1
CRX004359	Landrace	Shanxi,China	NA	H1
CRX004360	Landrace	Shanxi,China	NA	NA
CRX004361	Landrace	Shanxi,China	NA	H1
CRX004362	Landrace	Shanxi,China	NA	NA
CRX004363	Landrace	Shanxi,China	NA	H1
CRX004364	Landrace	Shanxi,China	H1	H1
CRX004365	Landrace	Shanxi,China	NA	H1
CRX004366	Landrace	Shanxi,China	NA	NA
CRX004367	Landrace	Shanxi,China	NA	H3
CRX004368	Cultivar	Hebei,China	NA	H1
CRX004369	Cultivar	Hokkaido,Japan	H1	H1
CRX004370	Landrace	Sichuan,China	NA	NA
CRX004371	Landrace	Sichuan,China	NA	H3
CRX004372	Landrace	Sichuan,China	NA	H3
CRX004373	Landrace	Sichuan,China	H1	H1
CRX004374	Landrace	Sichuan,China	H1	H3
CRX004375	Landrace	Sichuan,China	NA	H1
CRX004376	Landrace	Sichuan,China	H1	H1
CRX004377	Landrace	Sichuan,China	NA	H1
CRX004378	Landrace	Sichuan,China	NA	H1
CRX004379	Landrace	Sichuan,China	NA	H1
CRX004380	Landrace	Sichuan,China	NA	H3
CRX004381	Cultivar	Illinois,United States	NA	H1
CRX004382	Cultivar	Anhui,China	H1	NA
CRX004383	Cultivar	Heilongjiang,China	NA	H1
CRX004384	Cultivar	Heilongjiang,China	H1	H1
CRX004385	Cultivar	Heilongjiang,China	H1	H1
CRX004386	Cultivar	Heilongjiang,China	H4	H1
CRX004387	Cultivar	Heilongjiang,China	NA	H1
CRX004388	Cultivar	Taiwan,China	NA	H1
CRX004389	Cultivar	Taiwan,China	H1	H1
CRX004390	Landrace	Taiwan,China	NA	H1
CRX004391	Cultivar	Liaoning,China	NA	NA
CRX004392	Cultivar	Liaoning,China	H1	H1
CRX004393	Cultivar	Liaoning,China	NA	H1
CRX004394	Cultivar	Liaoning,China	H1	H1
CRX004395	Cultivar	Hokkaido,Japan	H4	H1
CRX004396	Cultivar	Anhui,China	NA	H1
CRX004397	Cultivar	Anhui,China	NA	H1
CRX004398	Cultivar	Anhui,China	NA	H1
CRX004399	Cultivar	Anhui,China	NA	NA
CRX004400	Cultivar	Hebei,China	NA	H1
CRX004401	Cultivar	Hebei,China	H1	H1
CRX004402	Cultivar	Hebei,China	H1	H1
CRX004403	Cultivar	Tibet,China	H1	H1
CRX004404	Cultivar	Heilongjiang,China	NA	H1
CRX004405	Landrace	Xinjiang,China	NA	NA
CRX004406	Landrace	Xinjiang,China	NA	H1
CRX004407	Landrace	Xinjiang,China	H4	H1
CRX004408	Landrace	Xinjiang,China	H1	NA
CRX004409	Landrace	Xinjiang,China	NA	NA
CRX004410	Landrace	Xinjiang,China	NA	H1
CRX004411	Landrace	Xinjiang,China	H1	H1
CRX004412	Cultivar	Jiangsu,China	NA	NA
CRX004413	Cultivar	Jiangsu,China	H1	H1
CRX004414	Cultivar	Jiangsu,China	NA	H1
CRX004415	Cultivar	Jiangsu,China	NA	H1
CRX004416	Cultivar	Jiangsu,China	H4	H1
CRX004417	Cultivar	Jiangsu,China	NA	NA
CRX004418	Cultivar	Jiangsu,China	NA	H1
CRX004419	Cultivar	Jiangsu,China	H4	NA
CRX004420	Cultivar	Jiangsu,China	NA	NA
CRX004421	Cultivar	Jiangsu,China	H4	H1
CRX004422	Cultivar	Jilin,China	H1	NA
CRX004423	Cultivar	Beijing,China	H4	H1
CRX004424	Cultivar	Henan,China	H1	H1
CRX004425	Cultivar	Henan,China	H1	H1
CRX004426	Cultivar	Henan,China	NA	H1
CRX004427	Cultivar	Henan,China	H4	H1
CRX004428	Cultivar	Henan,China	H4	H1
CRX004429	Cultivar	Henan,China	NA	H1
CRX004430	Cultivar	Henan,China	NA	H1
CRX004431	Cultivar	Henan,China	H1	NA
CRX004432	Cultivar	Shanxi,China	NA	H1
CRX004433	Landrace	Yunnan,China	NA	NA
CRX004434	Cultivar	Beijing,China	H4	H1
CRX004435	Cultivar	Beijing,China	NA	H1
CRX004436	Cultivar	Henan,China	NA	NA
CRX004437	Cultivar	Henan,China	H4	H1
CRX004438	Cultivar	Henan,China	NA	H1
CRX004439	Cultivar	Henan,China	NA	H1
CRX004440	Cultivar	Henan,China	NA	NA
CRX004441	Cultivar	Henan,China	NA	H1
CRX004442	Cultivar	Henan,China	H1	H1
CRX004443	Cultivar	Beijing,China	H1	H1
CRX004444	Cultivar	Beijing,China	NA	H1
CRX004445	Cultivar	Beijing,China	H1	H1
CRX004446	Cultivar	Beijing,China	NA	H1
CRX004447	Cultivar	Beijing,China	NA	H1
CRX004448	Cultivar	Beijing,China	NA	NA
CRX004449	Cultivar	Beijing,China	H4	H1
CRX004450	Cultivar	Beijing,China	NA	H1
CRX004451	Cultivar	Beijing,China	NA	H1
CRX004452	Cultivar	Beijing,China	H1	H1
CRX004453	Cultivar	Beijing,China	NA	H1
CRX004454	Cultivar	Beijing,China	NA	H1
CRX004455	Cultivar	Beijing,China	H1	NA
CRX004456	Cultivar	Beijing,China	NA	H1
CRX004457	Cultivar	Beijing,China	H4	H1
CRX004458	Cultivar	Beijing,China	H1	H1
CRX004459	Cultivar	Beijing,China	NA	H1
CRX004460	Cultivar	Beijing,China	H1	H1
CRX004461	Cultivar	Beijing,China	H1	H1
CRX004462	Cultivar	Beijing,China	NA	H1
CRX004463	Cultivar	Beijing,China	NA	H1
CRX004464	Cultivar	Beijing,China	H4	H1
CRX004465	Cultivar	Beijing,China	NA	H1
CRX004466	Cultivar	Beijing,China	NA	H1
CRX004467	Cultivar	Beijing,China	NA	H1
CRX004468	Cultivar	Beijing,China	NA	H1
CRX004469	Cultivar	Tianjin,China	NA	NA
CRX004470	Cultivar	Beijing,China	NA	NA
CRX004471	Cultivar	Henan,China	H4	H1
CRX004472	Cultivar	Henan,China	NA	H1
CRX004473	Cultivar	Henan,China	H4	H1
CRX004474	Cultivar	Henan,China	H1	H1
CRX004475	Cultivar	Henan,China	H4	H1
CRX004476	Cultivar	Henan,China	H4	H1
CRX004477	Landrace	Russia	NA	H1
CRX004478	Landrace	Xepcoh, Ukraine	NA	H1
CRX012673	Landrace	Liaoning,China	H1	H3
CRX012674	Landrace	Jiangsu,China	NA	H1
CRX012675	Landrace	Shanxi,China	H1	H1
CRX012676	Landrace	Jiangsu,China	H1	H1
CRX012677	Landrace	Shanxi,China	H1	NA
CRX012678	Landrace	Shandong,China	H4	H1
CRX012679	Landrace	Guizhou,China	H1	H1
CRX012680	Landrace	Innermongolia,China	H1	H1
CRX012681	Landrace	Shanxi,China	H1	H1
CRX012682	Landrace	Hunan,China	H1	H1
CRX012683	Landrace	Fujian,China	H1	H1
CRX012684	Landrace	Shanxi,China	H1	H1
CRX012685	Landrace	Fujian,China	H1	H1
CRX012686	Landrace	Shandong,China	H1	H3
CRX012687	Landrace	Jiangsu,China	H1	H1
CRX012688	Landrace	Jiangxi,China	H1	H3
CRX012689	Landrace	Fujian,China	H1	H1
CRX012690	Landrace	Fujian,China	H1	H3
CRX012691	Landrace	Liaoning,China	H4	H1
CRX012692	Landrace	Jiangsu,China	H1	H1
CRX012693	Landrace	Jiangsu,China	NA	H1
CRX012694	Landrace	Hamgyong Puk,North Korea	H4	H1
CRX012695	Landrace	Jilin,China	H1	H3
CRX012696	Landrace	Hokkaido,Japan	H1	H1
CRX012697	Landrace	Saitama,Japan	NA	H1
CRX012698	Landrace	Saitama,Japan	H1	H1
CRX012699	Landrace	Kyonggi,South Korea	NA	NA
CRX012700	Landrace	Kyonggi,South Korea	H1	H1
CRX012701	Landrace	Akita,Japan	H4	H3
CRX012702	Landrace	Liaoning,China	H1	H1
CRX012703	Cultivar	Illinois,United States	H1	H1
CRX012704	Landrace	Zhejiang,China	H4	H1
CRX012705	Landrace	Jiangsu,China	H1	H1
CRX012706	Landrace	Fujian,China	NA	NA
CRX012707	Landrace	Shanxi,China	H1	H1
CRX012708	Landrace	China	H4	H1
CRX012709	Landrace	Innermongolia,China	H1	H1
CRX012710	Landrace	Jilin,China	H1	H1
CRX012711	Landrace	Jilin,China	H4	H1
CRX012712	Landrace	Heilongjiang,China	H4	H3
CRX012713	Landrace	Heilongjiang,China	H4	H1
CRX012714	Landrace	Shandong,China	NA	H1
CRX012715	Landrace	Yunnan,China	H1	NA
CRX012716	Landrace	Yunnan,China	H1	H1
CRX012717	Landrace	Guizhou,China	H1	H3
CRX012718	Landrace	Guizhou,China	H1	NA
CRX012719	Landrace	Hunan,China	NA	H1
CRX012720	Landrace	Sichuan,China	H1	H3
CRX012721	Landrace	Japan	H4	H1
CRX012722	Cultivar	Illinois,United States	H1	H1
CRX012723	Cultivar	Illinois,United States	H1	H1
CRX012724	Landrace	Guangdong,China	H4	H1
CRX012725	Landrace	Hubei,China	H4	H1
CRX012726	Landrace	Hubei,China	NA	H1
CRX012727	Landrace	Anhui,China	NA	H1
CRX012728	Landrace	Jiangsu,China	H1	NA
CRX012729	Landrace	Vietnam	NA	H1
CRX012730	Landrace	Shandong,China	H1	H1
CRX012731	Landrace	Hebei,China	H4	H1
CRX012732	Landrace	Shanxi,China	NA	H3
CRX012733	Landrace	Ningxia,China	H1	H1
CRX012734	Landrace	Gansu,China	NA	H3
CRX012735	Landrace	Gansu,China	H1	H1
CRX012736	Landrace	Jiangxi,China	H1	H1
CRX012737	Landrace	Vietnam	H1	H1
CRX012738	Landrace	Indonesia	H1	H1
CRX012739	Landrace	Heilongjiang,China	H1	H1
CRX012740	Landrace	Jiangsu,China	NA	H1
CRX012741	Cultivar	Tennessee,United States	H1	H1
CRX012742	Landrace	Pyongyang,North Korea	H1	H1
CRX012743	Landrace	Jiangsu,China	NA	H1
CRX012744	Landrace	Naples,Italy	NA	H1
CRX012745	Landrace	Jilin,China	H1	H1
CRX012746	Landrace	Beijing,China	H1	H1
CRX012747	Landrace	Liaoning,China	H1	H1
CRX012748	Landrace	Liaoning,China	H1	H1
CRX012749	Landrace	Heilongjiang,China	H4	H1
CRX012750	Cultivar	Illinois,United States	H1	H1
CRX012751	Landrace	Northeast,China	H1	H1
CRX012752	Landrace	Honshu,Japan	H4	H1
CRX012753	Cultivar	Ontario,Canada	NA	H1
CRX012754	Landrace	China	H1	H1
CRX012755	Cultivar	Illinois,United States	H1	H1
CRX012756	Cultivar	Illinois,United States	H1	H1
CRX012757	Cultivar	Illinois,United States	H1	H1
CRX012758	Landrace	Hokkaido,Japan	H4	H1
CRX012759	Landrace	Jilin,China	H1	H1
CRX012760	Landrace	United States	H1	H1
CRX012761	Landrace	Northeast,China	H1	H1
CRX012762	Landrace	China	H1	H1
CRX012763	Landrace	China	H1	H1
CRX012764	Landrace	China	H1	H1
CRX012765	Landrace	Primorye,Russia	NA	NA
CRX012766	Landrace	ChollaPuk,South Korea	H4	H1
CRX012767	Landrace	Kumamoto,Japan	NA	NA
CRX012769	Landrace	Kumamoto,Japan	H1	H1
CRX012770	Landrace	China	H1	NA
CRX012771	Landrace	Kinki,Japan	NA	H1
CRX012772	Landrace	Japan	H1	H1
CRX012773	Landrace	ChollaPuk,South Korea	H1	H1
CRX012774	Landrace	Kyonggi,South Korea	NA	H1
CRX012775	Landrace	Jilin,China	H1	H1
CRX012776	Landrace	China	H1	H1
CRX012777	Landrace	Cheju,South Korea	H1	H1
CRX012778	Landrace	Kyonggi, South Korea	NA	H1
CRX012779	Landrace	Gangwon-do,Korea	H4	NA
CRX012780	Landrace	Uttar Pradesh,India	H1	H3
CRX012781	Landrace	Hokkaido,Japan	H1	H1
CRX012782	Landrace	Japan	H1	H1
CRX012783	Landrace	China	NA	H1
CRX012784	Landrace	Hokkaido,Japan	NA	H1
CRX012785	Landrace	South Korea	H1	H1
CRX012786	Landrace	South Korea	NA	H3
CRX012787	Landrace	Belgium	H1	H1
CRX012788	Landrace	Jiangsu,China	H4	H1
CRX012789	Landrace	China	NA	NA
CRX012790	Landrace	Hubei,China	H1	H1
CRX012791	Landrace	Ningxia,China	H1	H1
CRX012792	Landrace	Hebei,China	H1	H3
CRX012793	Landrace	Heilongjiang,China	H4	H1
CRX012794	Landrace	Jilin,China	H1	H3
CRX012795	Landrace	Hubei,China	H1	H1
CRX012796	Landrace	Shanxi,China	H4	H1
CRX012797	Landrace	Shanxi,China	NA	NA
CRX012798	Landrace	Hunan,China	NA	H3
CRX012799	Landrace	Hubei,China	H1	H1
CRX012800	Landrace	Jilin,China	H1	H1
CRX012801	Landrace	Heilongjiang,China	H4	H3
CRX012802	Landrace	Guangdong,China	H1	H1
CRX012803	Landrace	Shandong,China	H1	H1
CRX012804	Cultivar	Iowa,United States	H1	H1
CRX012805	Landrace	Fujian,China	H1	H1
CRX012806	Landrace	Hubei,China	H1	H1
CRX012807	Landrace	Hebei,China	H1	H1
CRX012808	Landrace	Shanxi,China	H1	H1
CRX012809	Landrace	Jilin,China	H1	H3
CRX012810	Landrace	Zhejiang,China	H1	H1
CRX012811	Landrace	Jiangsu,China	H4	H1
CRX012812	Cultivar	Jilin,China	H1	H1
CRX012813	Landrace	Hubei,China	H1	H1
CRX012814	Landrace	Shanxi,China	H1	H1
CRX012815	Cultivar	Beijing,China	H1	H1
CRX012816	Cultivar	Shandong,China	H1	H1
CRX012817	Cultivar	Hebei,China	H1	H1
CRX012818	Cultivar	Beijing,China	NA	H1
CRX012819	Cultivar	Beijing,China	H1	H1
CRX012820	Cultivar	Beijing,China	H4	H1
CRX012821	Cultivar	Beijing,China	H4	H1
CRX012822	Cultivar	Tibet,China	H4	H1
CRX012823	Cultivar	Shandong,China	H1	H1
CRX012824	Cultivar	Liaoning,China	H1	H1
CRX012825	Cultivar	Taiwan,China	H1	H1
CRX012826	Cultivar	Heilongjiang,China	NA	H1
CRX012827	Cultivar	Heilongjiang,China	H1	H1
CRX012828	Cultivar	Heilongjiang,China	H4	H1
CRX012829	Cultivar	Heilongjiang,China	NA	H1
CRX012830	Cultivar	Sichuan,China	H4	H1
CRX012831	Cultivar	Shandong,China	H1	H1
CRX012832	Cultivar	Shandong,China	H1	H1
CRX012833	Cultivar	Heilongjiang,China	H1	H1
CRX012834	Cultivar	Illinois,United States	H1	H1
CRX012835	Cultivar	Ontario,Canada	H1	H1
CRX012836	Cultivar	Ontario,Canada	H1	H1
CRX012837	Cultivar	Ontario,Canada	H1	H1
CRX012838	Cultivar	Ontario,Canada	H1	H1
CRX012839	Cultivar	Georgia,United States	H1	H1
CRX012840	Cultivar	South Carolina,United States	NA	H1
CRX012841	Cultivar	North Carolina,United States	H1	H1
CRX012842	Cultivar	Ontario,Canada	NA	H1
CRX012843	Cultivar	Ontario,Canada	H1	H1
CRX012844	Cultivar	Ontario,Canada	NA	NA
CRX012845	Cultivar	Ohio,United States	H1	H1
CRX012846	Cultivar	Illinois,United States	H1	H1
CRX012847	Cultivar	Missouri,United States	H1	H1
CRX012848	Cultivar	Indiana,United States	H1	H1
CRX012849	Cultivar	Ontario,Canada	NA	H1
CRX012850	Cultivar	Ontario,Canada	H1	H1
CRX012851	Cultivar	Ohio,United States	H1	H1
CRX012852	Cultivar	Iowa,United States	H1	H1
CRX012853	Cultivar	Iowa,United States	H1	H1
CRX012854	Cultivar	Iowa,United States	H1	H1
CRX012855	Cultivar	Indiana,United States	H1	H1
CRX012856	Cultivar	Illinois,United States	H1	H1
CRX012857	Cultivar	Illinois,United States	H1	H1
CRX012858	Cultivar	Illinois,United States	NA	H1
CRX012859	Cultivar	Illinois,United States	H1	H1
CRX012860	Cultivar	Illinois,United States	H1	H1
CRX012861	Cultivar	Illinois,United States	NA	H1
CRX012862	Cultivar	Illinois,United States	H1	H1
CRX012863	Cultivar	Illinois,United States	H1	H1
CRX012864	Cultivar	Illinois,United States	H1	H1
CRX012865	Cultivar	Ontario,Canada	NA	NA
CRX012866	Cultivar	Minnesota,United States	H1	H1
CRX012867	Cultivar	Ohio,United States	H1	H1
CRX012868	Cultivar	Ohio,United States	H1	H1
CRX012869	Cultivar	Illinois,United States	H1	H1
CRX012870	Cultivar	Arkansas,United States	H1	H1
CRX012871	Cultivar	Former Serbia and Montenegro	H1	H1
CRX012872	Cultivar	Jilin,China	H1	H1
CRX012873	Cultivar	Virginia,United States	H1	H1
CRX012874	Cultivar	Kentucky,United States	H1	H1
CRX012875	Cultivar	Minnesota,United States	H1	H1
CRX012876	Cultivar	North Carolina,United States	H1	H1
CRX012877	Cultivar	Minnesota,United States	H1	H1
CRX012878	Cultivar	Jiangsu,China	H1	H1
CRX012879	Cultivar	Shandong,China	H1	H1
CRX012880	Cultivar	Liaoning,China	H1	H1
CRX012881	Cultivar	Liaoning,China	NA	H1
CRX012882	Cultivar	Liaoning,China	H1	H1
CRX012883	Cultivar	Liaoning,China	H1	H1
CRX012884	Cultivar	Liaoning,China	H1	H1
CRX012885	Cultivar	Jilin,China	NA	H1
CRX012886	Cultivar	Shanxi,China	H1	NA
CRX012887	Cultivar	Shanxi,China	NA	H1
CRX012888	Cultivar	Shanxi,China	H1	H1
CRX012889	Cultivar	Shanxi,China	H1	H1
CRX012890	Cultivar	Shanxi,China	H1	H1
CRX012891	Cultivar	Shanxi,China	H1	H1
CRX012892	Cultivar	Jilin,China	H4	H1
CRX012893	Cultivar	Heilongjiang,China	NA	H1
CRX012894	Cultivar	Heilongjiang,China	H1	H1
CRX012895	Cultivar	Heilongjiang,China	H4	H1
CRX012896	Cultivar	Heilongjiang,China	H4	H1
CRX012897	Cultivar	Shandong,China	NA	H1
CRX012898	Cultivar	Guangxi,China	H1	H1
CRX012899	Cultivar	Shanxi,China	NA	H1
CRX012900	Cultivar	Shanxi,China	H1	H1
CRX012901	Cultivar	Shanxi,China	NA	H1
CRX012902	Cultivar	Shanxi,China	H1	H1
CRX012903	Cultivar	Shanxi,China	H4	H1
CRX012904	Cultivar	Shanxi,China	NA	H1
CRX012905	Cultivar	Shanxi,China	H4	H1
CRX012906	Cultivar	Shanxi,China	H1	H1
CRX012907	Cultivar	Heilongjiang,China	NA	H1
CRX012908	Cultivar	Heilongjiang,China	NA	H1
CRX012909	Cultivar	Heilongjiang,China	NA	H1
CRX012910	Cultivar	Jilin,China	NA	H1
CRX012911	Cultivar	Jilin,China	H1	H1
CRX012912	Cultivar	Jilin,China	H1	H1
CRX012913	Cultivar	Hebei,China	NA	H1
GDC003	Landrace	Jiangsu,China	H4	H1
GDC004	Cultivar	NA	H1	H1
GDC005	Landrace	Jiangsu,China	H4	H1
GDC006	Cultivar	Jiangsu,China	H1	H1
GDC008	Landrace	Heilongjiang,China	NA	H1
GDC010	Landrace	Shanxi,China	H4	H1
GDC011	Cultivar	Henan,China	NA	H1
GDC012	Landrace	Beijing,China	H1	H1
GDC013	Cultivar	Jiangsu,China	H4	H1
GDC014	Cultivar	Japan	H1	H3
GDC015	Landrace	Hubei,China	H4	H1
GDC017	Landrace	United States	H1	H1
GDC018	Landrace	Jiangsu,China	H4	H1
GDC019	Landrace	Hubei,China	NA	H1
GDC020	Cultivar	Liaoning,China	H1	H1
GDC021	Landrace	Hubei,China	H4	H1
GDC022	Landrace	Sichuan,China	H1	H1
GDC023	Landrace	Jiangsu,China	H4	H1
GDC024	Landrace	Jiangxi,China	H1	NA
GDC025	Landrace	Jiangsu,China	H1	H1
GDC026	Landrace	Hubei,China	H1	H1
GDC027	Cultivar	Henan,China	H4	H1
GDC028	Cultivar	Henan,China	NA	NA
GDC032	Landrace	NA	H4	H1
GDC034	Cultivar	Japan	H1	H1
GDC036	Landrace	United States	H1	H1
GDC037	Landrace	United States	H1	H1
GDC038	Cultivar	Anhui,China	H1	H1
GDC039	Cultivar	Henan,China	H1	H1
GDC040	Landrace	Jiangsu,China	H4	H1
GDC041	Landrace	Jiangsu,China	H4	H1
GDC042	Cultivar	Hebei,China	H1	H1
GDC043	Cultivar	Jiangsu,China	H1	H1
GDC044	Landrace	Hubei,China	H4	H1
GDC046	Landrace	Jiangsu,China	H4	H1
GDC047	Landrace	Jiangsu,China	H4	H1
GDC048	Cultivar	Beijing,China	H4	H1
GDC049	Cultivar	Jiangsu,China	H4	H1
GDC050	Cultivar	Jiangsu,China	H4	H1
GDC051	Cultivar	Henan,China	H4	H1
GDC053	Cultivar	Beijing,China	H4	H1
GDC054	Landrace	Jiangsu,China	H4	H1
GDC055	Landrace	Jiangsu,China	H4	H1
GDC056	Landrace	Jiangsu,China	NA	H1
GDC057	Cultivar	Henan,China	H1	H1
GDC058	Landrace	Heilongjiang,China	H1	H1
GDC059	Cultivar	Shandong,China	H1	H1
GDC061	Landrace	Henan,China	H1	H1
GDC062	Cultivar	Jiangsu,China	H4	H1
GDC063	Cultivar	Hubei,China	NA	H1
GDC064	Cultivar	Jiangsu,China	H4	H1
GDC065	Cultivar	Jiangsu,China	H4	H1
GDC066	Cultivar	Anhui,China	H4	H1
GDC067	Cultivar	Anhui,China	H4	H1
GDC068	Cultivar	Anhui,China	H4	H1
GDC069	Cultivar	Anhui,China	H4	H1
GDC070	Cultivar	Anhui,China	H4	H1
GDC071	Cultivar	Anhui,China	H4	H1
GDC072	Cultivar	Anhui,China	H4	H1
GDC073	Cultivar	Beijing,China	H4	H1
GDC074	Cultivar	Anhui,China	H4	H1
GDC075	Cultivar	Anhui,China	H4	H1
GDC076	Cultivar	Anhui,China	H4	H1
GDC077	Cultivar	Shandong,China	H4	H1
GDC078	Cultivar	Shandong,China	H4	H1
GDC079	Cultivar	Henan,China	H4	H1
GDC080	Cultivar	Anhui,China	H4	H1
GDC081	Cultivar	Anhui,China	H4	H1
GDC082	Cultivar	Anhui,China	H4	H1
GDC083	Cultivar	Anhui,China	H4	H1
GDC084	Cultivar	Anhui,China	H4	H1
GDC085	Cultivar	Anhui,China	H4	H1
GDC086	Cultivar	Beijing,China	H4	H1
GDC087	Cultivar	Anhui,China	H4	H1
GDC088	Cultivar	Anhui,China	H4	H1
GDC089	Cultivar	Anhui,China	H4	H1
GDC090	Cultivar	Shandong,China	H4	H1
GDC091	Cultivar	Shandong,China	H4	H1
GDC092	Cultivar	Shandong,China	H4	H1
GDC093	Cultivar	Shan'xi,China	H4	H1
GDC094	Cultivar	Anhui,China	H4	H1
GDC095	Cultivar	Anhui,China	H4	H1
GDC096	Cultivar	Anhui,China	H4	H1
GDC097	Cultivar	Anhui,China	H1	H1
GDC098	Cultivar	Anhui,China	H1	H1
GDC099	Cultivar	Anhui,China	H1	H1
GDC100	Cultivar	Beijing,China	H1	H1
GDC101	Cultivar	Hubei,China	H4	H1
GDC102	Cultivar	Anhui,China	H4	H1
GDC103	Cultivar	Anhui,China	H4	H1
GDC104	Cultivar	Anhui,China	H4	H1
GDC105	Cultivar	Shandong,China	H4	H1
GDC106	Cultivar	Shandong,China	H4	H1
GDC107	Cultivar	Shandong,China	H1	H1
GDC108	Cultivar	Anhui,China	H4	H1
GDC109	Cultivar	Anhui,China	NA	H1
GDC110	Cultivar	Anhui,China	H1	H1
GDC111	Cultivar	Anhui,China	H1	H1
GDC112	Cultivar	Anhui,China	H4	H1
GDC113	Cultivar	Anhui,China	NA	H1
GDC114	Cultivar	Anhui,China	H4	H1
GDC116	Cultivar	Anhui,China	H4	H1
GDC117	Cultivar	Shandong,China	H4	H1
GDC118	Cultivar	Shandong,China	H4	H1
GDC119	Cultivar	Shandong,China	H4	H1
GDC120	Cultivar	Shandong,China	H4	H1
GDC121	Cultivar	Shandong,China	H1	H1
GDC122	Cultivar	Anhui,China	H4	H1
GDC123	Cultivar	Anhui,China	H4	H1
GDC124	Cultivar	Anhui,China	H4	H1
GDC125	Cultivar	Anhui,China	H4	H3
GDC126	Cultivar	Anhui,China	H4	H1
GDC127	Cultivar	Beijing,China	H4	H1
GDC128	Cultivar	Anhui,China	H4	H1
GDC129	Cultivar	Anhui,China	NA	H1
GDC130	Cultivar	Anhui,China	H4	H1
GDC131	Cultivar	Anhui,China	H4	H1
GDC132	Cultivar	Anhui,China	H1	H1
GDC133	Cultivar	Anhui,China	H4	H1
GDC134	Cultivar	Shandong,China	H4	H1
GDC135	Cultivar	Henan,China	H4	H1
GDC136	Cultivar	Anhui,China	H4	H1
GDC137	Cultivar	Anhui,China	H4	H1
GDC138	Cultivar	Anhui,China	H4	H1
GDC139	Cultivar	Anhui,China	H4	H1
GDC140	Cultivar	Beijing,China	H1	H1
GDC141	Cultivar	Anhui,China	H4	H1
GDC142	Cultivar	Anhui,China	H1	H1
GDC143	Cultivar	Anhui,China	H4	H1
GDC144	Cultivar	Anhui,China	H4	H1
GDC145	Cultivar	Anhui,China	H4	H1
GDC146	Cultivar	Shandong,China	H4	H1
GDC147	Cultivar	Shandong,China	H4	H1
GDC148	Cultivar	Shandong,China	H4	H1
GDC150	Cultivar	Anhui,China	H4	H1
GDC151	Cultivar	Anhui,China	H1	H1
GDC152	Cultivar	Anhui,China	H4	H1
GDC153	Cultivar	Beijing,China	H4	H1
GDC154	Cultivar	Beijing,China	H4	H1
GDC155	Cultivar	Anhui,China	H4	H1
GDC156	Cultivar	Shandong,China	H1	H1
GDC157	Cultivar	Anhui,China	H4	H1
GDC158	Cultivar	Anhui,China	H4	H1
GDC159	Cultivar	Shandong,China	H4	H1
GDC160	Cultivar	Shandong,China	H4	H1
GDC161	Cultivar	Shandong,China	H1	H1
GDC162	Landrace	Jiangsu,China	H4	H1
GDC163	Cultivar	Henan,China	H4	H1
GDC164	Cultivar	Hebei,China	H1	H1
GDC165	Cultivar	Hebei,China	H1	H1
GDC166	Cultivar	Henan,China	H1	H1
GDC167	Cultivar	Henan,China	H1	H1
GDC168	Cultivar	Henan,China	H4	H1
GDC169	Cultivar	Hebei,China	H4	H1
GDC170	Cultivar	Beijing,China	H1	H1
GDC171	Cultivar	Shandong,China	NA	H1
GDC172	Cultivar	Beijing,China	H4	H1
GDC173	Cultivar	Hubei,China	H4	H1
GDC174	Cultivar	Hubei,China	H4	H1
GDC175	Cultivar	Henan,China	NA	H1
GDC176	Cultivar	Henan,China	H4	H1
GDC177	Cultivar	Beijing,China	H4	H1
GDC178	Cultivar	Beijing,China	H4	H1
GDC179	Cultivar	Jiangsu,China	H4	H1
GDC180	Cultivar	Henan,China	H1	H1
GDC181	Cultivar	Shandong,China	H4	H1
GDC182	Cultivar	Shandong,China	H4	H1
GDC183	Cultivar	Shandong,China	H4	H1
GDC184	Cultivar	Shandong,China	H1	H1
GDC185	Cultivar	Shandong,China	H4	NA
GDC186	Cultivar	Henan,China	H4	H1
GDC187	Cultivar	Henan,China	H4	H1
GDC188	Cultivar	Henan,China	H4	H1
GDC189	Cultivar	Henan,China	H4	H1
GDC190	Cultivar	Henan,China	H4	H1
GDC191	Cultivar	Shanxi,China	H1	H1
GDC192	Cultivar	Shanxi,China	H1	H1
GDC193	Cultivar	Shanxi,China	H1	H1
GDC194	Cultivar	Shanxi,China	H1	H1
GDC195	Cultivar	Beijing,China	H1	H1
GDC196	Cultivar	Shanxi,China	H1	H1
GDC197	Cultivar	Shanxi,China	H4	H1
GDC200	Cultivar	Hebei,China	H1	H1
GDC201	Cultivar	Hebei,China	H1	H1
GDC202	Cultivar	Hebei,China	H1	H1
GDC203	Cultivar	Shan'xi,China	H1	H1
GDC204	Cultivar	Shanxi,China	H1	H1
GDC205	Cultivar	Shanxi,China	H1	H1
GDC206	Cultivar	Gansu,China	NA	H1
GDC207	Cultivar	Gansu,China	H1	H1
GDC208	Cultivar	Beijing,China	H1	H1
GDC209	Cultivar	Beijing,China	H1	H1
GDC210	Cultivar	Shanxi,China	H1	H1
GDC211	Cultivar	Shanxi,China	H4	H1
GDC212	Cultivar	Shanxi,China	H1	H1
GDC213	Cultivar	Shanxi,China	H1	H1
GDC214	Cultivar	Shandong,China	H4	H1
GDC215	Cultivar	Henan,China	H4	H1
GDC216	Cultivar	Hubei,China	H4	H1
GDC217	Cultivar	Shandong,China	H1	H1
GDC218	Cultivar	Hubei,China	H4	H1
GDC219	Cultivar	Hubei,China	H4	H1
GDC220	Landrace	Hubei,China	H4	H1
GDC221	Cultivar	Henan,China	H4	H1
GDC222	Landrace	Henan,China	H4	H1
GDC223	Cultivar	Henan,China	H4	H1
GDC224	Cultivar	Henan,China	NA	H1
GDC225	Cultivar	Beijing,China	H1	H1
GDC226	Landrace	Sichuan,China	H1	H3
GDC227	Landrace	Hubei,China	H4	H1
GDC228	Cultivar	Hubei,China	H4	H1
GDC229	Cultivar	Hubei,China	H1	H1
GDC230	Cultivar	Hubei,China	H4	H1
GDC231	Cultivar	Sichuan,China	H1	H1
GDL001	landrace	Hubei,China	H1	H1
GDL002	landrace	Shan'xi,China	H1	H1
GDL003	landrace	Jiangxi,China	H1	H3
GDL004	landrace	Jiangsu,China	H1	H1
GDL006	landrace	Henan,China	H1	H1
GDL008	landrace	Sichuan,China	H1	H3
GDL014	landrace	Zhejiang,China	H1	H1
GDL015	landrace	Henan,China	H1	H1
GDL016	landrace	Guizhou,China	H1	H3
GDL019	landrace	Shan'xi,China	H1	H3
GDL020	landrace	Fujian,China	H1	H3
GDL024	landrace	Jiangxi,China	H1	H1
GDL026	landrace	Fujian,China	H1	H3
GDL029	landrace	Jiangxi,China	H1	H1
GDL030	landrace	Guangxi,China	H1	H3
GDL033	landrace	Neimeng,China	H1	H1
GDL034	landrace	Jiangxi,China	H1	H3
GDL035	landrace	Guangxi,China	H1	H3
GDL040	landrace	Jiangxi,China	H1	H1
GDL041	landrace	Hunan,China	H1	H1
GDL042	landrace	Jiangxi,China	H4	H1
GDL043	landrace	Jiangsu,China	H1	H1
GDL048	landrace	Hubei,China	H1	H1
GDL049	landrace	Jiangxi,China	H1	H3
GDL054	landrace	NA	H1	H3
GDL055	landrace	Jiangsu,China	H1	H1
GDL056	landrace	Jilin,China	H4	H1
GDL057	landrace	Guizhou,China	H1	H1
GDL058	landrace	Shanxi,China	H1	H1
GDL059	landrace	Heilongjiang,China	H1	H1
GDL060	landrace	Shanxi,China	H1	H1
GDL062	landrace	Hebei,China	H1	H1
GDL063	landrace	Jiangxi,China	H1	H1
GDL064	landrace	Shanxi,China	H1	H1
GDL065	landrace	Guangdong,China	H1	H3
GDL067	landrace	Guangxi,China	H1	H3
GDL069	landrace	Guangxi,China	H1	H1
GDL070	landrace	Zhejiang,China	H1	H1
GDL071	landrace	Anhui,China	H4	H1
GDL073	landrace	Sichuan,China	H1	H3
GDL074	landrace	Sichuan,China	H1	H1
GDL076	landrace	Liaoning,China	H1	H1
GDL079	landrace	Shanghai,China	H1	H1
GDL080	landrace	Hunan,China	H1	H3
GDL082	landrace	Hubei,China	H4	H1
GDL083	landrace	Jiangxi,China	H1	H1
GDL084	landrace	Hunan,China	H1	H1
GDL088	landrace	Zhejiang,China	NA	H1
GDL089	landrace	Jiangxi,China	H1	H1
GDL091	landrace	Zhejiang,China	H1	NA
GDL092	Cultivar	Jiangsu,China	H1	H1
GDL094	landrace	NA	NA	H1
GDL095	landrace	Shandong,China	H1	H1
GDL096	landrace	Shanghai,China	H4	H1
GDL099	landrace	Hunan,China	H1	H1
GDL100	landrace	Zhejiang,China	H1	H1
GDL101	landrace	Fujian,China	H1	H1
GDL102	landrace	Hubei,China	H4	NA
GDL104	landrace	Liaoning,China	H4	H1
GDL105	Cultivar	Jilin,China	H1	H1
GDL108	landrace	Chongqing,China	H1	H1
GDL110	landrace	Henan,China	H1	H1
GDL111	landrace	NA	H1	H1
GDL112	landrace	Shandong,China	H1	H1
GDL115	landrace	Henan,China	NA	H1
GDL117	landrace	Shandong,China	H4	H1
GDL118	landrace	Hubei,China	H1	H1
GDL120	landrace	Henan,China	H1	H1
GDL121	landrace	Anhui,China	H1	H1
GDL124	landrace	Hebei,China	H1	H1
GDL125	landrace	Guizhou,China	H1	H3
GDL126	landrace	Shandong,China	H1	H1
GDL127	landrace	Jiangsu,China	H4	H1
GDL129	landrace	Jiangsu,China	H1	H1
GDL131	landrace	Shandong,China	H1	H1
GDL132	landrace	Guangdong,China	H1	H3
GDL133	landrace	Shanxi,China	H1	H1
GDL136	landrace	Jiangxi,China	NA	H1
GDL138	landrace	Liaoning,China	H1	H1
GDL139	landrace	Jiangxi,China	H1	H1
GDL140	landrace	Fujian,China	H1	H1
GDL142	landrace	Anhui,China	H1	H1
GDL143	landrace	Liaoning,China	NA	H1
GDL144	landrace	Guizhou,China	H1	H1
GDL145	landrace	Jiangsu,China	NA	H1
GDL147	landrace	Yunnan,China	H1	H3
GDL151	landrace	Hubei,China	H1	H1
GDL153	landrace	Guizhou,China	H1	H1
GDL154	landrace	Guizhou,China	H1	H3
GDL155	landrace	Jiangsu,China	H1	H3
GDL156	landrace	Hubei,China	H1	H1
GDL158	landrace	Guangxi,China	H1	H1
GDL159	landrace	Guangxi,China	H1	H3
GDL160	landrace	Hebei,China	H1	H1
GDL161	landrace	Sichuan,China	H1	H1
GDL165	Cultivar	Taiwan,China	H1	H1
GDL166	landrace	Henan,China	H1	H1
GDL169	landrace	Hubei,China	H4	H1
GDL170	landrace	Hubei,China	H1	H1
GDL173	landrace	Anhui,China	H1	H1
GDL175	landrace	Zhejiang,China	H1	H1
GDL176	landrace	Anhui,China	H1	H1
GDL177	landrace	Jiangsu,China	H4	H1
GDL180	Cultivar	NA	H1	H1
GDL181	landrace	Jiangsu,China	NA	H1
GDL182	landrace	Jiangsu,China	NA	H1
GDL183	Cultivar	Guangdong,China	H4	H1
GDL184	landrace	Jiangsu,China	H4	H1
GDL185	landrace	Guangxi,China	H1	H1
GDL186	landrace	Jiangxi,China	H1	H1
GDL188	landrace	Fujian,China	H1	H3
GDL190	landrace	Guizhou,China	H1	H3
GDL192	landrace	Shanxi,China	H1	H1
GDL195	landrace	Jilin,China	H4	H1
GDL197	landrace	Jiangsu,China	H1	H1
GDL202	landrace	Guangxi,China	H1	H1
GDL204	landrace	NA	H1	H1
GDW001	wild	Shanxi,China	H2	H3
GDW002	wild	Shandong,China	H2	H2
GDW003	Landrace	Shanxi,China	H1	H1
GDW004	wild	Henan,China	H2	NA
GDW007	wild	Zhejiang,China	H4	NA
GDW008	wild	Jiangsu,China	H4	H1
GDW009	wild	Anhui,China	H1	H1
GDW010	wild	Anhui,China	H2	H5
GDW011	wild	Jiangsu,China	H1	H1
GDW012	wild	Anhui,China	H2	H5
GDW013	wild	Henan,China	H2	H2
GDW014	wild	Gansu,China	H4	NA
GDW015	wild	Shandong,China	H2	H2
GDW017	wild	Jiangsu,China	H3	NA
GDW018	wild	Shan'xi,China	H3	NA
GDW021	wild	Henan,China	H1	H3
GDW022	wild	Henan,China	NA	NA
GDW025	wild	Shan'xi,China	H2	H2
GDW026	Landrace	Anhui,China	H1	H1
GDW027	wild	NA	H2	H2
GDW028	wild	Jiangxi,China	H2	H2
GDW029	wild	Anhui,China	H3	H3
GDW030	landrace	Hebei,China	H2	H3
GDW031	wild	NA	H3	H4
GDW032	Landrace	Jilin,China	NA	H1
GDW033	wild	Jiangsu,China	H2	NA
GDW034	wild	Shandong,China	H4	H3
GDW035	wild	Shandong,China	H2	H3
GDW037	wild	Shan'xi,China	H2	NA
GDW038	wild	Jiangsu,China	H4	H3
GDW039	wild	Neimeng,China	H4	NA
GDW040	wild	NA	H4	H2
GDW041	wild	Shanxi,China	H4	H2
GDW042	wild	Jiangsu,China	H2	H2
GDW043	wild	Shandong,China	H2	H2
GDW044	wild	Anhui,China	H4	H3
GDW045	Landrace	Gansu,China	NA	NA
GDW046	wild	Shandong,China	H2	H2
GDW048	wild	Anhui,China	H4	H3
GDW049	wild	Liaoning,China	H4	H3
GDW051	wild	Shanxi,China	NA	H2
GDW052	wild	Shanxi,China	H4	NA
GDW053	wild	Liaoning,China	NA	H1
GDW054	wild	Liaoning,China	NA	NA
GDW056	wild	Shanxi,China	H4	H3
GDW058	wild	Jiangsu,China	H4	H2
GDW060	wild	NA	NA	H3
GDW061	wild	Jiangxi,China	H3	NA
GDW062	wild	Zhejiang,China,	NA	NA
GDW063	wild	Jiangxi,China	H1	H3
GDW064	wild	Zhejiang,China	H4	NA
GDW065	wild	Zhejiang,China,	H4	H3
GDW066	wild	Hebei,China	H2	H3
GDW068	wild	Shan'xi,China	NA	NA
GDW069	wild	Shanxi,China	H4	H3
GDW070	wild	Hunan,China	H4	H3
GDW071	wild	Hubei,China	NA	H3
GDW072	wild	Shanxi,China	H2	H3
GDW073	wild	Jilin,China	NA	H3
GDW074	wild	Henan,China	H4	H3
GDW075	wild	Hubei,China	H1	H3
GDW077	wild	Hubei,China	H1	H2
GDW079	wild	Jilin,China	H3	H1
GDW080	wild	Neimeng,China	H2	H3
GDW085	wild	Fujian,China	H3	H3
GDW086	wild	Jilin,China	H3	H1
GDW089	wild	Anhui,China	H4	H3
GDW090	wild	Liaoning,China	H3	H2
GDW091	wild	Anhui,China	H3	H4
GDW092	wild	Fujian,China	H4	H3
GDW093	wild	Hubei,China	H1	H3
GDW094	wild	Hubei,China	H1	H3
GDW096	wild	Jiangxi,China	H4	H3
GDW097	wild	Fujian,China	H4	H3
GDW098	wild	Fujian,China	H2	H3
GDW099	wild	Fujian,China	H4	H3
GDW101	wild	Henan,China	H4	H2
GDW102	wild	Zhejiang,China	H2	H5
GDW104	Landrace	Jilin,China	H1	H1
GDW105	wild	Jiangxi,China	H4	H3
GDW106	wild	Sichuan,China	H1	H2
GDW108	wild	Guangxi,China	NA	H3
GDW109	wild	Guangxi,China	H4	H3
GDW110	Landrace	Fujian,China	H4	H3
GDW111	wild	Guizhou,China	H4	H3
GDW112	wild	Hebei,China	H4	H1
GDW113	wild	Liaoning,China	NA	H3
GDW116	Landrace	NA	H1	NA
GDW117	wild	NA	NA	NA
GDW118	wild	NA	H4	H2
GDW119	wild	NA	H4	H3
GDW120	wild	NA	H4	H3
GDW121	wild	NA	H4	H3
SRR1533152	Wild	NA	H4	H3
SRR1533153	Wild	NA	H1	H3
SRR1533154	Wild	NA	H5	NA
SRR1533155	Wild	Cholla Puk,Korea	H5	H5
SRR1533156	Wild	Cheju,Korea	H4	NA
SRR1533157	Wild	Taiwan,China	H4	H3
SRR1533158	Wild	Zhejiang,China	NA	NA
SRR1533159	Wild	Zhejiang,China	H2	H3
SRR1533160	Wild	Fukushima,Japan	H1	NA
SRR1533161	Wild	Hokkaido,Japan	H2	H3
SRR1533162	Wild	Akita,Japan	H4	H3
SRR1533163	Wild	Cholla Puk,Korea	H2	H3
SRR1533164	Wild	Shandong,China	H2	H2
SRR1533165	Wild	Zhejiang,China	H2	H2
SRR1533166	Wild	Jilin,China	H2	H3
SRR1533167	Wild	Amur,Russian Federation	NA	H2
SRR1533168	Wild	Kyonggi,Korea	NA	H2
SRR1533169	Wild	Kumamoto,Japan	H4	H3
SRR1533170	Wild	Shandong,China	H2	H2
SRR1533171	Wild	Zhejiang,China	H4	H3
SRR1533172	Wild	Jilin,China	H2	H3
SRR1533173	Wild	Liaoning,China	H4	H3
SRR1533174	Wild	Iwate,Japan	H2	H3
SRR1533175	Wild	Heilongjiang,China	NA	H2
SRR1533176	Wild	Kangwon,Korea	H3	NA
SRR1533177	Wild	Zhejiang,China	NA	H2
SRR1533178	Wild	Heilongjiang,China	H3	H3
SRR1533179	Wild	Liaoning,China	H4	H2
SRR1533180	Wild	Iwate,Japan	H2	H3
SRR1533181	Wild	Liaoning,China	H3	H3
SRR1533182	Wild	Kyongsang Puk,Korea	NA	NA
SRR1533183	Wild	Jiangsu,China	H4	H3
SRR1533184	Wild	Zhejiang,China	H2	H2
SRR1533185	Wild	Primorye,Russian Federation	H3	H2
SRR1533186	Wild	Ningxia,China	H4	H3
SRR1533187	Wild	Kyonggi,Korea	H4	H2
SRR1533188	Wild	Liaoning,China	NA	NA
SRR1533189	Wild	Zhejiang,China	H3	H3
SRR1533190	Wild	Primorye,Russian Federation	NA	NA
SRR1533191	Wild	Primorye,Russian Federation	NA	H3
SRR1533192	Wild	Ningxia,China	H4	H2
SRR1533193	Wild	Heilongjiang,China	H3	H3
SRR1533194	Wild	ChungchongNam,Korea	NA	NA
SRR1533195	Wild	Zhejiang,China	H4	H2
SRR1533196	Wild	ChungchongPuk,Korea	NA	NA
SRR1533197	Wild	Heilongjiang,China	H4	H3
SRR1533198	Wild	Heilongjiang,China	H4	H4
SRR1533199	Wild	Kanagawa,Japan	H2	H3
SRR1533200	Wild	Zhejiang,China	H4	H2
SRR1533201	Wild	Zhejiang,China	H4	NA
SRR1533202	Wild	Jilin,China	H4	H2
SRR1533203	Wild	Khabarovsk,Russian Federation	NA	H3
SRR1533204	Wild	Shaanxi,China	H4	H1
SRR1533205	Wild	Liaoning,China	H4	H3
SRR1533206	Wild	Shaanxi,China	H2	H2
SRR1533207	Wild	Kagoshima,Japan	H4	NA
SRR1533208	Wild	Zhejiang,China	H2	H3
SRR1533209	Wild	Illinois,United States	H2	H3
SRR1533210	Wild	NA	H2	H2
SRR1533211	Wild	Shandong,China	H2	H2
SRR1533212	Wild	NA	H4	H2
SRR1533213	Wild	Zhejiang,China	H4	H2
