# Supplementary material for: Genome-Wide Analysis of DREB Genes Identifies a Novel Salt Tolerance Gene in Wild Soybean (Glycine soja)
Source: Front Plant Sci. 2022 Mar 4;13:821647. doi: 10.3389/fpls.2022.821647 (PMC8931524; doi:10.3389/fpls.2022.821647)
Supplement: Supplementary file 5 [file Table_5.XLSX]

## Sheet: Sheet1
Supplementary Table 5. Tajima's D analysis of DREB3a and DREB3b genes.
Gene	soja		max		total
	Number of SNPs	Tajima's D	Number of SNPs	Tajima's D	Number of SNPs	Tajima's D
Glyma.01G147600（GmDREB3a）	103	2.5689	54	5.19861	132	1.50764
Glyma.15G018400（GmDREB3b）	30	0.510146	14	-1.98918	41	-0.849238
